# Supplementary material for: Spin-canted Mn–Mn coupling in symmetry-broken metal chloride dimer with dual-responsive luminescence and sensing
Source: Light Sci Appl. 2026 Jan 28;15:90. doi: 10.1038/s41377-025-02154-9 (PMC12852691; doi:10.1038/s41377-025-02154-9)
Supplement: Supplementary file 2 — The crystallographic information file (CIF) [file 41377_2025_2154_MOESM2_ESM.cif]

data_c12h23cl4mn2no5
_audit_creation_date               2023-09-04
_audit_creation_method
;
Olex2 1.5
(compiled 2023.03.06 svn.rbb2c1857 for OlexSys, GUI svn.r6748)
;
_shelx_SHELXL_version_number       '2018/3'
_audit_contact_author_address      ?
_audit_contact_author_email        ?
_audit_contact_author_name         ''
_audit_contact_author_phone        ?
_publ_contact_author_id_orcid      ?
_publ_section_references
;
Bourhis, L.J., Dolomanov, O.V., Gildea, R.J., Howard, J.A.K., Puschmann, H.
 (2015). Acta Cryst. A71, 59-75.

Dolomanov, O.V., Bourhis, L.J., Gildea, R.J, Howard, J.A.K. & Puschmann, H.
 (2009), J. Appl. Cryst. 42, 339-341.

Sheldrick, G.M. (2015). Acta Cryst. C71, 3-8.
;
_chemical_name_common              ?
_chemical_name_systematic          ?
_chemical_formula_moiety           'C12 H23 Cl4 Mn2 N O5'
_chemical_formula_sum              'C12 H23 Cl4 Mn2 N O5'
_chemical_formula_weight           512.99
_chemical_melting_point            ?
loop_
  _atom_type_symbol
  _atom_type_description
  _atom_type_scat_dispersion_real
  _atom_type_scat_dispersion_imag
  _atom_type_scat_source
 'C' 'C' 0.0033 0.0016 'International Tables Vol C Tables 4.2.6.8 and 6.1.1.4'
 'H' 'H' 0.0000 0.0000 'International Tables Vol C Tables 4.2.6.8 and 6.1.1.4'
 'Cl' 'Cl' 0.1484 0.1585 'International Tables Vol C Tables 4.2.6.8 and 6.1.1.4'
 'Mn' 'Mn' 0.3368 0.7283 'International Tables Vol C Tables 4.2.6.8 and 6.1.1.4'
 'N' 'N' 0.0061 0.0033 'International Tables Vol C Tables 4.2.6.8 and 6.1.1.4'
 'O' 'O' 0.0106 0.0060 'International Tables Vol C Tables 4.2.6.8 and 6.1.1.4'

_shelx_space_group_comment
;
The symmetry employed for this shelxl refinement is uniquely defined
by the following loop, which should always be used as a source of
symmetry information in preference to the above space-group names.
They are only intended as comments.
;
_space_group_crystal_system        'monoclinic'
_space_group_IT_number             14
_space_group_name_H-M_alt          'P 1 21/n 1'
_space_group_name_Hall             '-P 2yn'
loop_
  _space_group_symop_operation_xyz
 'x, y, z'
 '-x+1/2, y+1/2, -z+1/2'
 '-x, -y, -z'
 'x-1/2, -y-1/2, z-1/2'

_cell_length_a                     9.2163(18)
_cell_length_b                     13.278(3)
_cell_length_c                     17.365(4)
_cell_angle_alpha                  90
_cell_angle_beta                   95.41(3)
_cell_angle_gamma                  90
_cell_volume                       2115.6(7)
_cell_formula_units_Z              4
_cell_measurement_reflns_used      31580
_cell_measurement_temperature      293(2)
_cell_measurement_theta_max        26.448
_cell_measurement_theta_min        2.413
_shelx_estimated_absorpt_T_max     ?
_shelx_estimated_absorpt_T_min     ?
_exptl_absorpt_coefficient_mu      1.718
_exptl_absorpt_correction_T_max    1.00000
_exptl_absorpt_correction_T_min    0.45338
_exptl_absorpt_correction_type     multi-scan
_exptl_absorpt_process_details
;
CrysAlisPro 1.171.39.28b (Rigaku Oxford Diffraction, 2015)
Empirical absorption correction using spherical harmonics,
 implemented in SCALE3 ABSPACK scaling algorithm.
;
_exptl_absorpt_special_details     ?
_exptl_crystal_colour              colorless
_exptl_crystal_density_diffrn      1.611
_exptl_crystal_density_meas        ?
_exptl_crystal_density_method      ?
_exptl_crystal_description         block
_exptl_crystal_F_000               1040
_exptl_crystal_size_max            0.25
_exptl_crystal_size_mid            0.15
_exptl_crystal_size_min            0.1
_exptl_transmission_factor_max     ?
_exptl_transmission_factor_min     ?
_diffrn_reflns_av_R_equivalents    0.0585
_diffrn_reflns_av_unetI/netI       0.0316
_diffrn_reflns_Laue_measured_fraction_full  0.998
_diffrn_reflns_Laue_measured_fraction_max  0.993
_diffrn_reflns_limit_h_max         11
_diffrn_reflns_limit_h_min         -11
_diffrn_reflns_limit_k_max         16
_diffrn_reflns_limit_k_min         -16
_diffrn_reflns_limit_l_max         21
_diffrn_reflns_limit_l_min         -21
_diffrn_reflns_number              31580
_diffrn_reflns_point_group_measured_fraction_full  0.998
_diffrn_reflns_point_group_measured_fraction_max  0.993
_diffrn_reflns_theta_full          25.242
_diffrn_reflns_theta_max           26.448
_diffrn_reflns_theta_min           2.413
_diffrn_ambient_temperature        293(2)
_diffrn_detector_area_resol_mean   ?
_diffrn_measured_fraction_theta_full  0.998
_diffrn_measured_fraction_theta_max  0.993
_diffrn_measurement_device_type    'XtaLAB AFC12 (RCD3): Kappa single'
_diffrn_measurement_method         '\w scans'
_diffrn_radiation_type             MoK\a
_diffrn_radiation_wavelength       0.71073
_diffrn_source                     ?
_reflns_Friedel_coverage           0.000
_reflns_Friedel_fraction_full      .
_reflns_Friedel_fraction_max       .
_reflns_number_gt                  3585
_reflns_number_total               4337
_reflns_special_details
;
 Reflections were merged by SHELXL according to the crystal
 class for the calculation of statistics and refinement.
 
 _reflns_Friedel_fraction is defined as the number of unique
 Friedel pairs measured divided by the number that would be
 possible theoretically, ignoring centric projections and
 systematic absences.
;
_reflns_threshold_expression       'I > 2\s(I)'
_computing_cell_refinement         'CrysAlisPro 1.171.39.28b (Rigaku OD, 2015)'
_computing_data_collection         'CrysAlisPro 1.171.39.28b (Rigaku OD, 2015)'
_computing_data_reduction          'CrysAlisPro 1.171.39.28b (Rigaku OD, 2015)'
_computing_molecular_graphics      'Olex2 1.5 (Dolomanov et al., 2009)'
_computing_publication_material    'Olex2 1.5 (Dolomanov et al., 2009)'
_computing_structure_refinement    'SHELXL 2018/3 (Sheldrick, 2015)'
_computing_structure_solution      'olex2.solve 1.5 (Bourhis et al., 2015)'
_refine_diff_density_max           0.731
_refine_diff_density_min           -0.763
_refine_diff_density_rms           0.251
_refine_ls_extinction_coef         0.0148(8)
_refine_ls_extinction_expression  
 'Fc^*^=kFc[1+0.001xFc^2^\l^3^/sin(2\q)]^-1/4^'
_refine_ls_extinction_method       'SHELXL-2018/3 (Sheldrick 2018)'
_refine_ls_goodness_of_fit_ref     1.130
_refine_ls_hydrogen_treatment      constr
_refine_ls_matrix_type             full
_refine_ls_number_parameters       218
_refine_ls_number_reflns           4337
_refine_ls_number_restraints       0
_refine_ls_R_factor_all            0.0449
_refine_ls_R_factor_gt             0.0325
_refine_ls_restrained_S_all        1.130
_refine_ls_shift/su_max            0.002
_refine_ls_shift/su_mean           0.000
_refine_ls_structure_factor_coef   Fsqd
_refine_ls_weighting_details      
 'w=1/[\s^2^(Fo^2^)+(0.0544P)^2^] where P=(Fo^2^+2Fc^2^)/3'
_refine_ls_weighting_scheme        calc
_refine_ls_wR_factor_gt            0.0821
_refine_ls_wR_factor_ref           0.0931
_refine_special_details            ?
_olex2_refinement_description
;
1. Fixed Uiso
 At 1.2 times of:
  All C(H,H) groups, All C(H,H,H) groups
2.a Secondary CH2 refined with riding coordinates:
 C1(H1a,H1b), C2(H2a,H2b), C3(H3a,H3b), C4(H4a,H4b), C5(H5a,H5b), C6(H6a,H6b),
 C7(H7a,H7b), C8(H8a,H8b), C9(H9a,H9b), C10(H10a,H10b)
2.b Idealised Me refined with riding coordinates:
 C12(H12a,H12b,H12c)
;
_atom_sites_solution_hydrogens     geom
_atom_sites_solution_primary       iterative
_atom_sites_solution_secondary     ?
loop_
  _atom_site_label
  _atom_site_type_symbol
  _atom_site_fract_x
  _atom_site_fract_y
  _atom_site_fract_z
  _atom_site_U_iso_or_equiv
  _atom_site_adp_type
  _atom_site_occupancy
  _atom_site_site_symmetry_order
  _atom_site_calc_flag
  _atom_site_refinement_flags_posn
  _atom_site_refinement_flags_adp
  _atom_site_refinement_flags_occupancy
  _atom_site_disorder_assembly
  _atom_site_disorder_group
 Mn1 Mn 0.46655(3) 0.66066(2) 0.74523(2) 0.03222(12) Uani 1 1 d . . . . .
 Mn2 Mn 0.72943(4) 0.75117(2) 0.55115(2) 0.03499(12) Uani 1 1 d . . . . .
 Cl2 Cl 0.83632(7) 0.59013(5) 0.55041(4) 0.04767(17) Uani 1 1 d . . . . .
 Cl3 Cl 0.91483(7) 0.87181(5) 0.55607(4) 0.05246(18) Uani 1 1 d . . . . .
 Cl1 Cl 0.59701(7) 0.78351(5) 0.66373(3) 0.04801(18) Uani 1 1 d . . . . .
 Cl4 Cl 0.54649(8) 0.76611(6) 0.44781(4) 0.0599(2) Uani 1 1 d . . . . .
 O1 O 0.35916(17) 0.56807(12) 0.64603(8) 0.0405(4) Uani 1 1 d . . . . .
 C1 C 0.2489(3) 0.6234(2) 0.59996(14) 0.0553(7) Uani 1 1 d . . . . .
 H1A H 0.187972 0.577981 0.567287 0.066 Uiso 1 1 calc R U . . .
 H1B H 0.293227 0.671445 0.567222 0.066 Uiso 1 1 calc R U . . .
 C2 C 0.1604(3) 0.6768(2) 0.65459(15) 0.0556(7) Uani 1 1 d . . . . .
 H2A H 0.086392 0.717966 0.626416 0.067 Uiso 1 1 calc R U . . .
 H2B H 0.112679 0.628690 0.685864 0.067 Uiso 1 1 calc R U . . .
 O2 O 0.26033(18) 0.73916(12) 0.70301(9) 0.0432(4) Uani 1 1 d . . . . .
 C3 C 0.1945(3) 0.7950(2) 0.76103(15) 0.0540(7) Uani 1 1 d . . . . .
 H3A H 0.144051 0.750029 0.793519 0.065 Uiso 1 1 calc R U . . .
 H3B H 0.124797 0.843099 0.737209 0.065 Uiso 1 1 calc R U . . .
 C4 C 0.3156(3) 0.8488(2) 0.80817(16) 0.0596(8) Uani 1 1 d . . . . .
 H4A H 0.358889 0.899170 0.776976 0.072 Uiso 1 1 calc R U . . .
 H4B H 0.278725 0.882025 0.852082 0.072 Uiso 1 1 calc R U . . .
 O3 O 0.42101(18) 0.77480(12) 0.83388(9) 0.0460(4) Uani 1 1 d . . . . .
 C5 C 0.5465(3) 0.8098(3) 0.88057(16) 0.0649(8) Uani 1 1 d . . . . .
 H5A H 0.517882 0.841811 0.927047 0.078 Uiso 1 1 calc R U . . .
 H5B H 0.599063 0.858590 0.852247 0.078 Uiso 1 1 calc R U . . .
 C6 C 0.6395(3) 0.7209(3) 0.90092(15) 0.0686(9) Uani 1 1 d . . . . .
 H6A H 0.731914 0.742148 0.927340 0.082 Uiso 1 1 calc R U . . .
 H6B H 0.591794 0.676547 0.935027 0.082 Uiso 1 1 calc R U . . .
 O4 O 0.66304(19) 0.66981(15) 0.83129(9) 0.0528(5) Uani 1 1 d . . . . .
 C7 C 0.7454(3) 0.5804(3) 0.83854(18) 0.0743(9) Uani 1 1 d . . . . .
 H7A H 0.702204 0.534438 0.873289 0.089 Uiso 1 1 calc R U . . .
 H7B H 0.843817 0.595561 0.860330 0.089 Uiso 1 1 calc R U . . .
 C8 C 0.7498(3) 0.5329(2) 0.76268(18) 0.0705(8) Uani 1 1 d . . . . .
 H8A H 0.822008 0.566245 0.734439 0.085 Uiso 1 1 calc R U . . .
 H8B H 0.777846 0.462745 0.769334 0.085 Uiso 1 1 calc R U . . .
 O5 O 0.61242(19) 0.53917(14) 0.72043(10) 0.0559(5) Uani 1 1 d . . . . .
 C9 C 0.5757(3) 0.47149(18) 0.65752(15) 0.0515(6) Uani 1 1 d . . . . .
 H9A H 0.536301 0.409465 0.676462 0.062 Uiso 1 1 calc R U . . .
 H9B H 0.661895 0.455321 0.631959 0.062 Uiso 1 1 calc R U . . .
 C10 C 0.4650(3) 0.52178(19) 0.60212(14) 0.0483(6) Uani 1 1 d . . . . .
 H10A H 0.511387 0.572236 0.572327 0.058 Uiso 1 1 calc R U . . .
 H10B H 0.418375 0.472650 0.566589 0.058 Uiso 1 1 calc R U . . .
 N1 N 0.3402(2) 0.56045(16) 0.82104(11) 0.0500(5) Uani 1 1 d . . . . .
 C11 C 0.2810(3) 0.51931(18) 0.86542(13) 0.0425(5) Uani 1 1 d . . . . .
 C12 C 0.2041(3) 0.4657(2) 0.92163(14) 0.0582(7) Uani 1 1 d . . . . .
 H12A H 0.268703 0.418183 0.948750 0.070 Uiso 1 1 calc R U . . .
 H12B H 0.122565 0.430580 0.895629 0.070 Uiso 1 1 calc R U . . .
 H12C H 0.169896 0.512746 0.957808 0.070 Uiso 1 1 calc R U . . .

loop_
  _atom_site_aniso_label
  _atom_site_aniso_U_11
  _atom_site_aniso_U_22
  _atom_site_aniso_U_33
  _atom_site_aniso_U_23
  _atom_site_aniso_U_13
  _atom_site_aniso_U_12
 Mn1 0.0303(2) 0.0341(2) 0.03186(18) -0.00165(12) 0.00099(13) 0.00271(14)
 Mn2 0.0290(2) 0.0367(2) 0.0392(2) -0.00070(13) 0.00264(14) -0.00158(14)
 Cl2 0.0405(3) 0.0383(3) 0.0646(4) -0.0047(3) 0.0072(3) 0.0012(3)
 Cl3 0.0404(4) 0.0442(4) 0.0736(4) -0.0012(3) 0.0099(3) -0.0099(3)
 Cl1 0.0565(4) 0.0427(4) 0.0480(3) 0.0008(2) 0.0218(3) -0.0059(3)
 Cl4 0.0473(4) 0.0774(5) 0.0519(4) 0.0010(3) -0.0121(3) 0.0034(3)
 O1 0.0398(9) 0.0439(9) 0.0380(8) -0.0051(6) 0.0049(7) -0.0035(7)
 C1 0.0520(17) 0.0677(19) 0.0430(13) -0.0014(12) -0.0114(11) -0.0052(14)
 C2 0.0361(14) 0.0644(18) 0.0629(15) 0.0042(13) -0.0136(12) 0.0022(13)
 O2 0.0344(9) 0.0478(10) 0.0476(9) 0.0002(7) 0.0049(7) 0.0080(7)
 C3 0.0474(16) 0.0557(17) 0.0613(15) 0.0048(12) 0.0178(12) 0.0213(13)
 C4 0.072(2) 0.0432(16) 0.0667(17) -0.0082(12) 0.0240(15) 0.0129(14)
 O3 0.0473(11) 0.0466(10) 0.0449(9) -0.0120(7) 0.0074(7) -0.0032(8)
 C5 0.0595(19) 0.081(2) 0.0556(15) -0.0308(15) 0.0134(13) -0.0212(17)
 C6 0.0490(18) 0.119(3) 0.0366(13) -0.0151(15) -0.0014(12) -0.0161(18)
 O4 0.0448(10) 0.0738(13) 0.0381(8) 0.0002(8) -0.0044(7) 0.0064(9)
 C7 0.060(2) 0.076(2) 0.081(2) 0.0169(17) -0.0258(16) 0.0045(17)
 C8 0.0530(18) 0.071(2) 0.086(2) 0.0071(16) -0.0036(15) 0.0282(16)
 O5 0.0444(10) 0.0533(12) 0.0680(11) -0.0125(9) -0.0049(8) 0.0179(9)
 C9 0.0538(16) 0.0321(14) 0.0726(16) -0.0082(11) 0.0271(13) -0.0046(12)
 C10 0.0527(16) 0.0468(15) 0.0478(13) -0.0174(11) 0.0173(11) -0.0146(12)
 N1 0.0578(14) 0.0458(12) 0.0469(11) 0.0056(9) 0.0075(10) -0.0035(11)
 C11 0.0458(14) 0.0373(13) 0.0435(12) -0.0023(10) 0.0002(11) -0.0011(11)
 C12 0.0678(19) 0.0545(17) 0.0539(14) 0.0028(12) 0.0140(13) -0.0154(15)

_geom_special_details
;
 All esds (except the esd in the dihedral angle between two l.s. planes)
 are estimated using the full covariance matrix.  The cell esds are taken
 into account individually in the estimation of esds in distances, angles
 and torsion angles; correlations between esds in cell parameters are only
 used when they are defined by crystal symmetry.  An approximate (isotropic)
 treatment of cell esds is used for estimating esds involving l.s. planes.
;
loop_
  _geom_bond_atom_site_label_1
  _geom_bond_atom_site_label_2
  _geom_bond_distance
  _geom_bond_site_symmetry_2
  _geom_bond_publ_flag
 Mn1 Cl1 2.5359(8) . ?
 Mn1 O1 2.2664(16) . ?
 Mn1 O2 2.2301(17) . ?
 Mn1 O3 2.2283(15) . ?
 Mn1 O4 2.2399(18) . ?
 Mn1 O5 2.1690(17) . ?
 Mn1 N1 2.269(2) . ?
 Mn2 Cl2 2.3548(8) . ?
 Mn2 Cl3 2.3378(8) . ?
 Mn2 Cl1 2.4386(9) . ?
 Mn2 Cl4 2.3519(10) . ?
 O1 C1 1.435(3) . ?
 O1 C10 1.432(3) . ?
 C1 H1A 0.9700 . ?
 C1 H1B 0.9700 . ?
 C1 C2 1.487(4) . ?
 C2 H2A 0.9700 . ?
 C2 H2B 0.9700 . ?
 C2 O2 1.448(3) . ?
 O2 C3 1.432(3) . ?
 C3 H3A 0.9700 . ?
 C3 H3B 0.9700 . ?
 C3 C4 1.501(4) . ?
 C4 H4A 0.9700 . ?
 C4 H4B 0.9700 . ?
 C4 O3 1.423(3) . ?
 O3 C5 1.426(3) . ?
 C5 H5A 0.9700 . ?
 C5 H5B 0.9700 . ?
 C5 C6 1.482(5) . ?
 C6 H6A 0.9700 . ?
 C6 H6B 0.9700 . ?
 C6 O4 1.421(3) . ?
 O4 C7 1.409(4) . ?
 C7 H7A 0.9700 . ?
 C7 H7B 0.9700 . ?
 C7 C8 1.465(4) . ?
 C8 H8A 0.9700 . ?
 C8 H8B 0.9700 . ?
 C8 O5 1.405(3) . ?
 O5 C9 1.430(3) . ?
 C9 H9A 0.9700 . ?
 C9 H9B 0.9700 . ?
 C9 C10 1.492(4) . ?
 C10 H10A 0.9700 . ?
 C10 H10B 0.9700 . ?
 N1 C11 1.126(3) . ?
 C11 C12 1.447(3) . ?
 C12 H12A 0.9600 . ?
 C12 H12B 0.9600 . ?
 C12 H12C 0.9600 . ?

loop_
  _geom_angle_atom_site_label_1
  _geom_angle_atom_site_label_2
  _geom_angle_atom_site_label_3
  _geom_angle
  _geom_angle_site_symmetry_1
  _geom_angle_site_symmetry_3
  _geom_angle_publ_flag
 O1 Mn1 Cl1 96.94(4) . . ?
 O1 Mn1 N1 84.93(7) . . ?
 O2 Mn1 Cl1 87.14(5) . . ?
 O2 Mn1 O1 72.91(6) . . ?
 O2 Mn1 O4 143.54(7) . . ?
 O2 Mn1 N1 89.81(7) . . ?
 O3 Mn1 Cl1 94.48(5) . . ?
 O3 Mn1 O1 142.83(6) . . ?
 O3 Mn1 O2 72.48(6) . . ?
 O3 Mn1 O4 72.26(7) . . ?
 O3 Mn1 N1 81.81(7) . . ?
 O4 Mn1 Cl1 86.64(5) . . ?
 O4 Mn1 O1 143.53(6) . . ?
 O4 Mn1 N1 94.11(7) . . ?
 O5 Mn1 Cl1 91.85(6) . . ?
 O5 Mn1 O1 71.34(6) . . ?
 O5 Mn1 O2 143.84(6) . . ?
 O5 Mn1 O3 143.49(7) . . ?
 O5 Mn1 O4 72.28(7) . . ?
 O5 Mn1 N1 92.34(8) . . ?
 N1 Mn1 Cl1 175.78(6) . . ?
 Cl2 Mn2 Cl1 113.93(3) . . ?
 Cl3 Mn2 Cl2 108.52(3) . . ?
 Cl3 Mn2 Cl1 105.62(3) . . ?
 Cl3 Mn2 Cl4 116.04(3) . . ?
 Cl4 Mn2 Cl2 110.03(3) . . ?
 Cl4 Mn2 Cl1 102.70(3) . . ?
 Mn2 Cl1 Mn1 129.32(3) . . ?
 C1 O1 Mn1 112.42(14) . . ?
 C10 O1 Mn1 111.53(13) . . ?
 C10 O1 C1 113.90(18) . . ?
 O1 C1 H1A 110.3 . . ?
 O1 C1 H1B 110.3 . . ?
 O1 C1 C2 106.88(19) . . ?
 H1A C1 H1B 108.6 . . ?
 C2 C1 H1A 110.3 . . ?
 C2 C1 H1B 110.3 . . ?
 C1 C2 H2A 110.4 . . ?
 C1 C2 H2B 110.4 . . ?
 H2A C2 H2B 108.6 . . ?
 O2 C2 C1 106.6(2) . . ?
 O2 C2 H2A 110.4 . . ?
 O2 C2 H2B 110.4 . . ?
 C2 O2 Mn1 113.52(14) . . ?
 C3 O2 Mn1 114.55(14) . . ?
 C3 O2 C2 114.6(2) . . ?
 O2 C3 H3A 110.4 . . ?
 O2 C3 H3B 110.4 . . ?
 O2 C3 C4 106.7(2) . . ?
 H3A C3 H3B 108.6 . . ?
 C4 C3 H3A 110.4 . . ?
 C4 C3 H3B 110.4 . . ?
 C3 C4 H4A 110.3 . . ?
 C3 C4 H4B 110.3 . . ?
 H4A C4 H4B 108.6 . . ?
 O3 C4 C3 107.1(2) . . ?
 O3 C4 H4A 110.3 . . ?
 O3 C4 H4B 110.3 . . ?
 C4 O3 Mn1 114.84(14) . . ?
 C4 O3 C5 116.5(2) . . ?
 C5 O3 Mn1 114.79(15) . . ?
 O3 C5 H5A 110.3 . . ?
 O3 C5 H5B 110.3 . . ?
 O3 C5 C6 107.2(2) . . ?
 H5A C5 H5B 108.5 . . ?
 C6 C5 H5A 110.3 . . ?
 C6 C5 H5B 110.3 . . ?
 C5 C6 H6A 110.1 . . ?
 C5 C6 H6B 110.1 . . ?
 H6A C6 H6B 108.4 . . ?
 O4 C6 C5 108.0(2) . . ?
 O4 C6 H6A 110.1 . . ?
 O4 C6 H6B 110.1 . . ?
 C6 O4 Mn1 114.53(15) . . ?
 C7 O4 Mn1 114.15(16) . . ?
 C7 O4 C6 116.8(2) . . ?
 O4 C7 H7A 109.6 . . ?
 O4 C7 H7B 109.6 . . ?
 O4 C7 C8 110.1(2) . . ?
 H7A C7 H7B 108.2 . . ?
 C8 C7 H7A 109.6 . . ?
 C8 C7 H7B 109.6 . . ?
 C7 C8 H8A 109.6 . . ?
 C7 C8 H8B 109.6 . . ?
 H8A C8 H8B 108.2 . . ?
 O5 C8 C7 110.1(2) . . ?
 O5 C8 H8A 109.6 . . ?
 O5 C8 H8B 109.6 . . ?
 C8 O5 Mn1 119.07(16) . . ?
 C8 O5 C9 119.9(2) . . ?
 C9 O5 Mn1 120.83(15) . . ?
 O5 C9 H9A 110.1 . . ?
 O5 C9 H9B 110.1 . . ?
 O5 C9 C10 108.03(19) . . ?
 H9A C9 H9B 108.4 . . ?
 C10 C9 H9A 110.1 . . ?
 C10 C9 H9B 110.1 . . ?
 O1 C10 C9 107.90(19) . . ?
 O1 C10 H10A 110.1 . . ?
 O1 C10 H10B 110.1 . . ?
 C9 C10 H10A 110.1 . . ?
 C9 C10 H10B 110.1 . . ?
 H10A C10 H10B 108.4 . . ?
 C11 N1 Mn1 171.6(2) . . ?
 N1 C11 C12 179.3(3) . . ?
 C11 C12 H12A 109.5 . . ?
 C11 C12 H12B 109.5 . . ?
 C11 C12 H12C 109.5 . . ?
 H12A C12 H12B 109.5 . . ?
 H12A C12 H12C 109.5 . . ?
 H12B C12 H12C 109.5 . . ?

loop_
  _geom_hbond_atom_site_label_D
  _geom_hbond_atom_site_label_H
  _geom_hbond_atom_site_label_A
  _geom_hbond_distance_DH
  _geom_hbond_distance_HA
  _geom_hbond_distance_DA
  _geom_hbond_angle_DHA
  _geom_hbond_site_symmetry_A
  _geom_hbond_publ_flag
 C2 H2A Cl3 0.97 2.79 3.745(3) 167.2 1_455 yes
 C3 H3A Cl4 0.97 2.91 3.725(3) 141.9 4_576 yes
 C5 H5A Cl2 0.97 2.98 3.910(3) 161.0 4_576 yes
 C6 H6A Cl4 0.97 2.89 3.766(3) 150.8 4_676 yes
 C6 H6B Cl3 0.97 2.85 3.757(3) 155.6 4_576 yes
 C7 H7A Cl3 0.97 2.75 3.703(4) 166.4 2_646 yes
 C7 H7B Cl4 0.97 2.94 3.802(3) 148.9 4_676 yes
 C8 H8B Cl1 0.97 2.84 3.774(3) 160.8 2_646 yes
 C9 H9B Cl2 0.97 2.87 3.543(3) 127.5 . yes
 C12 H12B Cl1 0.96 2.93 3.869(3) 166.8 2_546 yes

loop_
  _geom_torsion_atom_site_label_1
  _geom_torsion_atom_site_label_2
  _geom_torsion_atom_site_label_3
  _geom_torsion_atom_site_label_4
  _geom_torsion
  _geom_torsion_site_symmetry_1
  _geom_torsion_site_symmetry_2
  _geom_torsion_site_symmetry_3
  _geom_torsion_site_symmetry_4
  _geom_torsion_publ_flag
 Mn1 O1 C1 C2 -44.8(2) . . . . ?
 Mn1 O1 C10 C9 48.8(2) . . . . ?
 Mn1 O2 C3 C4 42.4(2) . . . . ?
 Mn1 O3 C5 C6 -42.1(2) . . . . ?
 Mn1 O4 C7 C8 38.1(3) . . . . ?
 Mn1 O5 C9 C10 21.0(3) . . . . ?
 O1 C1 C2 O2 57.5(3) . . . . ?
 C1 O1 C10 C9 177.4(2) . . . . ?
 C1 C2 O2 Mn1 -44.3(2) . . . . ?
 C1 C2 O2 C3 -178.6(2) . . . . ?
 C2 O2 C3 C4 176.2(2) . . . . ?
 O2 C3 C4 O3 -53.6(3) . . . . ?
 C3 C4 O3 Mn1 42.0(2) . . . . ?
 C3 C4 O3 C5 -179.67(19) . . . . ?
 C4 O3 C5 C6 179.6(2) . . . . ?
 O3 C5 C6 O4 52.7(3) . . . . ?
 C5 C6 O4 Mn1 -40.6(3) . . . . ?
 C5 C6 O4 C7 -177.8(2) . . . . ?
 C6 O4 C7 C8 175.5(3) . . . . ?
 O4 C7 C8 O5 -40.9(4) . . . . ?
 C7 C8 O5 Mn1 26.2(3) . . . . ?
 C7 C8 O5 C9 -159.3(2) . . . . ?
 C8 O5 C9 C10 -153.3(2) . . . . ?
 O5 C9 C10 O1 -44.3(2) . . . . ?
 C10 O1 C1 C2 -172.9(2) . . . . ?

_shelx_res_file
;
TITL b_a.res in P2(1)/n
    c12h23cl4mn2no5.res
    created by SHELXL-2018/3 at 21:11:19 on 12-Aug-2023
CELL 0.71073 9.2163 13.2781 17.3655 90 95.414 90
ZERR 4 0.0018 0.0027 0.0035 0 0.03 0
LATT 1
SYMM 0.5-X,0.5+Y,0.5-Z
SFAC C H Cl Mn N O
UNIT 48 92 16 8 4 20
EQIV $1 -1+X,+Y,+Z
EQIV $2 -0.5+X,1.5-Y,0.5+Z
EQIV $3 0.5+X,1.5-Y,0.5+Z
EQIV $4 1.5-X,-0.5+Y,1.5-Z
EQIV $5 0.5-X,-0.5+Y,1.5-Z

L.S. 50
PLAN  8
HTAB C2 Cl3_$1
HTAB C3 Cl4_$2
HTAB C5 Cl2_$2
HTAB C6 Cl4_$3
HTAB C6 Cl3_$2
HTAB C7 Cl3_$4
HTAB C7 Cl4_$3
HTAB C8 Cl1_$4
HTAB C9 Cl2
HTAB C12 Cl1_$5
CONF
BOND
LIST 4
MORE -1
BOND $H
fmap 2
acta
REM <olex2.extras>
REM <HklSrc "%.\\C12H23Cl4Mn2NO5.hkl">
REM </olex2.extras>

WGHT    0.054400
EXTI    0.014765
FVAR       0.46286
MN1   4    0.466546    0.660656    0.745228    11.00000    0.03032    0.03411 =
         0.03186   -0.00165    0.00099    0.00271
MN2   4    0.729432    0.751170    0.551147    11.00000    0.02901    0.03669 =
         0.03918   -0.00070    0.00264   -0.00158
CL2   3    0.836317    0.590134    0.550406    11.00000    0.04051    0.03828 =
         0.06463   -0.00466    0.00721    0.00123
CL3   3    0.914834    0.871808    0.556075    11.00000    0.04040    0.04421 =
         0.07363   -0.00123    0.00989   -0.00993
CL1   3    0.597011    0.783514    0.663734    11.00000    0.05654    0.04269 =
         0.04801    0.00079    0.02177   -0.00591
CL4   3    0.546489    0.766114    0.447807    11.00000    0.04731    0.07739 =
         0.05190    0.00104   -0.01206    0.00338
O1    6    0.359157    0.568073    0.646029    11.00000    0.03975    0.04392 =
         0.03802   -0.00508    0.00491   -0.00348
C1    1    0.248855    0.623427    0.599964    11.00000    0.05198    0.06771 =
         0.04304   -0.00144   -0.01142   -0.00516
AFIX  23
H1A   2    0.187972    0.577981    0.567287    11.00000   -1.20000
H1B   2    0.293227    0.671445    0.567222    11.00000   -1.20000
AFIX   0
C2    1    0.160397    0.676759    0.654586    11.00000    0.03605    0.06437 =
         0.06286    0.00421   -0.01360    0.00224
AFIX  23
H2A   2    0.086392    0.717966    0.626416    11.00000   -1.20000
H2B   2    0.112679    0.628690    0.685864    11.00000   -1.20000
AFIX   0
O2    6    0.260330    0.739165    0.703008    11.00000    0.03439    0.04782 =
         0.04756    0.00024    0.00491    0.00805
C3    1    0.194489    0.795035    0.761035    11.00000    0.04743    0.05575 =
         0.06129    0.00477    0.01781    0.02126
AFIX  23
H3A   2    0.144051    0.750029    0.793519    11.00000   -1.20000
H3B   2    0.124797    0.843099    0.737209    11.00000   -1.20000
AFIX   0
C4    1    0.315634    0.848779    0.808175    11.00000    0.07234    0.04317 =
         0.06673   -0.00825    0.02401    0.01292
AFIX  23
H4A   2    0.358889    0.899170    0.776976    11.00000   -1.20000
H4B   2    0.278725    0.882025    0.852082    11.00000   -1.20000
AFIX   0
O3    6    0.421008    0.774801    0.833883    11.00000    0.04728    0.04659 =
         0.04485   -0.01202    0.00740   -0.00319
C5    1    0.546458    0.809848    0.880573    11.00000    0.05946    0.08127 =
         0.05557   -0.03079    0.01339   -0.02123
AFIX  23
H5A   2    0.517882    0.841811    0.927047    11.00000   -1.20000
H5B   2    0.599063    0.858590    0.852247    11.00000   -1.20000
AFIX   0
C6    1    0.639541    0.720930    0.900922    11.00000    0.04905    0.11918 =
         0.03658   -0.01507   -0.00138   -0.01611
AFIX  23
H6A   2    0.731914    0.742148    0.927340    11.00000   -1.20000
H6B   2    0.591794    0.676547    0.935027    11.00000   -1.20000
AFIX   0
O4    6    0.663043    0.669812    0.831286    11.00000    0.04483    0.07385 =
         0.03812    0.00020   -0.00443    0.00641
C7    1    0.745449    0.580401    0.838537    11.00000    0.06009    0.07564 =
         0.08096    0.01691   -0.02579    0.00454
AFIX  23
H7A   2    0.702204    0.534438    0.873289    11.00000   -1.20000
H7B   2    0.843817    0.595561    0.860330    11.00000   -1.20000
AFIX   0
C8    1    0.749845    0.532852    0.762676    11.00000    0.05298    0.07092 =
         0.08566    0.00710   -0.00358    0.02820
AFIX  23
H8A   2    0.822008    0.566245    0.734439    11.00000   -1.20000
H8B   2    0.777846    0.462745    0.769334    11.00000   -1.20000
AFIX   0
O5    6    0.612420    0.539165    0.720431    11.00000    0.04442    0.05330 =
         0.06801   -0.01246   -0.00492    0.01789
C9    1    0.575692    0.471495    0.657521    11.00000    0.05385    0.03209 =
         0.07257   -0.00820    0.02709   -0.00455
AFIX  23
H9A   2    0.536301    0.409465    0.676462    11.00000   -1.20000
H9B   2    0.661895    0.455321    0.631959    11.00000   -1.20000
AFIX   0
C10   1    0.465010    0.521780    0.602118    11.00000    0.05266    0.04679 =
         0.04785   -0.01745    0.01732   -0.01462
AFIX  23
H10A  2    0.511387    0.572236    0.572327    11.00000   -1.20000
H10B  2    0.418375    0.472650    0.566589    11.00000   -1.20000
AFIX   0
N1    5    0.340169    0.560453    0.821038    11.00000    0.05776    0.04581 =
         0.04691    0.00563    0.00749   -0.00347
C11   1    0.281040    0.519311    0.865417    11.00000    0.04576    0.03732 =
         0.04352   -0.00230    0.00024   -0.00106
C12   1    0.204076    0.465694    0.921630    11.00000    0.06784    0.05449 =
         0.05394    0.00276    0.01396   -0.01539
AFIX 133
H12A  2    0.268703    0.418183    0.948750    11.00000   -1.20000
H12B  2    0.122565    0.430580    0.895629    11.00000   -1.20000
H12C  2    0.169896    0.512746    0.957808    11.00000   -1.20000
AFIX   0
HKLF 4


REM  b_a.res in P2(1)/n
REM wR2 = 0.0931, GooF = S = 1.130, Restrained GooF = 1.130 for all data
REM R1 = 0.0325 for 3585 Fo > 4sig(Fo) and 0.0449 for all 4337 data
REM 218 parameters refined using 0 restraints

END

WGHT      0.0544      0.0000

REM Highest difference peak  0.731,  deepest hole -0.763,  1-sigma level  0.251
Q1    1   0.1619  0.7225  0.6606  11.00000  0.05    0.73
Q2    1   0.5221  0.7526  0.4384  11.00000  0.05    0.69
Q3    1   0.1147  0.7845  0.6205  11.00000  0.05    0.62
Q4    1   0.8563  0.7334  0.8447  11.00000  0.05    0.60
Q5    1   0.2254  0.6586  0.6342  11.00000  0.05    0.59
Q6    1   0.7910  0.6214  0.8064  11.00000  0.05    0.59
Q7    1   0.0823  0.6669  0.6903  11.00000  0.05    0.56
Q8    1   0.8228  0.5975  0.8869  11.00000  0.05    0.54
;
_shelx_res_checksum                65841
_shelx_hkl_file
;
   1   0   0    0.50    0.30
   1   0   0    0.60    0.80
   1   0   0    0.50    0.20
   2   0   0  972.70   50.49
   2   0   0 1036.40   51.69
  -2   0   0  948.31   50.19
  -2   0   0  992.60   51.39
   2   0   0  894.81   50.19
  -2   0   0 1079.19   53.99
   3   0   0   -2.20    3.10
   3   0   0    2.30    5.20
  -3   0   0   -1.70    2.30
  -3   0   0   -1.40    1.20
  -3   0   0   -2.30    4.60
   3   0   0    1.30    0.50
   3   0   0    0.10    1.00
  -3   0   0   -0.40    0.60
  -4   0   0  230.58   12.60
  -4   0   0  203.58   14.40
   4   0   0  224.78   12.30
  -4   0   0  229.18   11.80
   4   0   0  221.78   15.40
   4   0   0  189.18   21.60
   4   0   0  225.68   11.60
   5   0   0   -0.70    1.60
   5   0   0    8.00   10.20
  -5   0   0  -11.60    4.20
   5   0   0    2.70    6.30
  -5   0   0   -0.30    1.70
  -5   0   0    0.70    6.90
   5   0   0   -0.80    0.80
  -5   0   0   -1.70    1.10
  -6   0   0  592.14   30.60
  -6   0   0  484.45   33.10
   6   0   0  557.74   29.10
  -6   0   0  599.14   29.50
   6   0   0  499.65   44.80
   6   0   0  622.34   35.20
  -7   0   0   -2.90    2.40
   7   0   0   -1.40    1.40
  -7   0   0    0.10    1.70
  -7   0   0   -3.90   10.60
   7   0   0   12.30    8.90
   8   0   0   -4.00    9.90
  -8   0   0    4.50    3.40
  -8   0   0    9.10   14.50
  -8   0   0    0.60    1.90
  -9   0   0   -6.70   17.80
   9   0   0   -7.90   13.30
  -9   0   0   -1.50    4.30
  -9   0   0   -0.80    2.60
 -10   0   0  215.98   13.50
 -10   0   0  206.88   15.70
 -10   0   0  223.98   42.50
  10   0   0  220.78   28.70
 -11   0   0  -24.10   36.40
 -11   0   0   17.90   28.90
  11   0   0    8.30   22.00
  -2  -1   0  334.17   17.30
  -2  -1   0  330.07   17.50
   2  -1   0  275.87   22.70
  -2  -1   0  341.67   18.70
   2  -1   0  349.87   18.80
   2  -1   0  332.17   17.10
   2  -1   0  341.07   17.40
  -2   1   0  343.17   17.10
  -2   1   0  349.47   18.50
   2   1   0  341.27   17.50
  -2   1   0  325.07   17.50
  -2   1   0  316.37   22.40
   2   1   0  341.07   17.20
   2   1   0  336.67   18.80
   3  -1   0  366.86   19.00
  -3  -1   0  362.56   21.30
   3  -1   0  310.17   26.50
  -3  -1   0  389.66   19.30
   3  -1   0  386.86   21.80
  -3  -1   0  361.16   19.70
   3  -1   0  372.36   19.50
   3   1   0  357.06   24.00
   3   1   0  371.46   19.60
   3   1   0  381.36   21.60
  -3   1   0  363.16   21.10
  -3   1   0  388.26   26.30
   3   1   0  373.56   19.20
  -3   1   0  373.36   19.70
  -3   1   0  380.06   19.10
   4  -1   0  308.47   17.30
  -4  -1   0  293.47   19.30
  -4  -1   0  331.87   17.70
   4  -1   0  328.57   20.90
   4  -1   0  279.67   27.00
   4  -1   0  323.77   16.70
  -4  -1   0  333.87   17.00
   4   1   0  314.27   17.30
  -4   1   0  351.66   16.90
  -4   1   0  325.07   17.60
   4   1   0  315.17   20.40
  -4   1   0  309.37   19.50
   4   1   0  305.07   25.00
  -4   1   0  381.86   26.20
   4   1   0  318.47   16.80
  -5  -1   0  139.89    8.70
   5  -1   0  135.29   12.80
   5  -1   0  142.39    7.50
  -5  -1   0  145.79   12.20
   5  -1   0  136.59    8.30
  -5  -1   0  153.68    8.00
   5  -1   0  121.89   22.60
  -5   1   0  142.19    7.80
  -5   1   0  141.19    8.60
   5   1   0  137.89    7.60
   5   1   0  105.39   17.30
   5   1   0  144.69   13.70
  -5   1   0  117.59   11.40
   5   1   0  132.49    8.40
  -6  -1   0    1.70    8.10
  -6  -1   0   -4.10    2.00
  -6  -1   0    1.90    1.40
   6  -1   0    1.60    6.40
   6  -1   0    1.80    1.00
  -6  -1   0   -1.20    6.90
   6  -1   0   -3.30   18.20
  -6   1   0    2.90    8.10
  -6   1   0  -11.40    6.30
   6   1   0    1.10    1.20
  -6   1   0    2.60    2.20
  -6   1   0   -0.10    1.60
   6   1   0   15.40   15.30
   6   1   0   -1.30    6.30
  -7  -1   0   17.30    2.30
  -7  -1   0   15.00    3.20
   7  -1   0   22.00    9.20
  -7  -1   0   43.80   11.50
   7  -1   0   15.60    1.80
  -7   1   0   24.70   12.00
   7   1   0   12.50    2.00
  -7   1   0   11.10    3.20
  -7   1   0   14.70    2.40
   7   1   0   29.60    8.70
   8  -1   0  335.07   27.30
  -8  -1   0  322.07   17.60
  -8  -1   0  333.67   19.30
   8  -1   0  311.47   16.80
   8   1   0  327.87   27.20
  -8   1   0  314.47   19.20
  -8   1   0  307.47   17.40
   9  -1   0   19.00   14.00
  -9  -1   0   19.10    4.40
  -9  -1   0   19.30    3.40
  -9   1   0   25.00   23.80
  -9   1   0   18.20    3.00
  -9   1   0   63.39   21.60
  -9   1   0   24.10    5.20
   9   1   0    0.10   13.80
 -10  -1   0   49.60    5.70
 -10  -1   0   47.40    6.70
  10  -1   0   27.40   19.30
  10   1   0   24.00   18.90
 -10   1   0   53.29    7.40
 -10   1   0   64.09   32.20
  11  -1   0   21.90   23.20
 -11  -1   0   25.30   28.20
 -11  -1   0   13.60   33.10
 -11   1   0    7.70   29.30
  11   1   0  -24.10   21.90
 -11   1   0   28.90   32.40
   0  -2   0 2963.40  152.08
   1  -2   0    4.60    1.70
  -1  -2   0    4.70    0.70
   1  -2   0    6.20    1.80
   1  -2   0    3.50    0.50
   1  -2   0    2.50    1.00
   1  -2   0   -0.20    4.60
  -1  -2   0    4.40    0.70
  -1   2   0    4.90    1.70
  -1   2   0    2.80    4.70
  -1   2   0    5.20    1.80
  -1   2   0    4.40    0.30
   1   2   0    3.70    0.60
   1   2   0    4.30    0.40
   1   2   0    4.30    0.60
  -2  -2   0  255.27   13.80
  -2  -2   0  256.27   15.40
   2  -2   0  226.68   20.70
   2  -2   0  273.97   15.30
   2  -2   0  268.77   13.60
   2   2   0  261.57   13.50
   2   2   0  279.47   13.70
  -2   2   0  235.68   20.50
  -2   2   0  269.87   13.70
  -2   2   0  258.17   15.10
  -2   2   0  234.08   17.00
   3  -2   0 3310.77  160.58
   3  -2   0 2706.63  167.18
  -3  -2   0 3140.29  160.28
  -3  -2   0 3054.79  158.08
   3  -2   0 3002.80  158.28
  -3  -2   0 3204.08  158.58
   3   2   0 2922.31  157.98
   3   2   0 3112.69  158.38
   3   2   0 3388.86  160.78
  -3   2   0 2803.42  157.88
  -3   2   0 3236.28  164.68
  -3   2   0 3158.68  158.48
  -3   2   0 3154.98  167.18
  -3   2   0 3276.67  160.18
   4  -2   0 1168.18   60.09
  -4  -2   0 1114.49   56.69
  -4  -2   0 1100.79   57.29
   4  -2   0 1018.40   56.19
  -4  -2   0 1016.10   59.09
   4  -2   0 1118.29   56.89
   4   2   0 1070.99   56.49
  -4   2   0 1201.08   67.49
  -4   2   0 1072.19   56.39
   4   2   0 1108.39   56.99
  -4   2   0 1216.58   66.59
  -4   2   0 1105.09   59.09
  -4   2   0 1083.19   57.19
   4   2   0 1078.29   62.49
   4   2   0 1123.09   59.99
  -5  -2   0 1964.00  100.09
  -5  -2   0 1833.12  102.19
   5  -2   0 1862.71   98.69
   5  -2   0 1922.71   99.59
   5  -2   0 2001.00  103.49
  -5  -2   0 1992.60   99.29
  -5   2   0 2128.49  111.99
  -5   2   0 1954.20   99.99
   5   2   0 1952.40  103.19
  -5   2   0 2237.18  111.69
   5   2   0 1898.61   99.09
  -5   2   0 1899.51   98.99
   5   2   0 1697.93  107.29
  -5   2   0 1914.51  102.09
   5   2   0 1878.61   99.69
  -6  -2   0  681.63   36.60
  -6  -2   0  712.33   35.70
   6  -2   0  683.73   40.80
  -6  -2   0  627.54   39.70
   6  -2   0  700.03   35.00
  -6   2   0  676.23   39.60
   6   2   0  670.63   35.40
  -6   2   0  704.13   36.60
   6   2   0  694.73   40.80
  -6   2   0  703.13   35.50
  -6   2   0  758.52   50.49
   6   2   0  558.04   47.40
  -7  -2   0    1.10    2.50
   7  -2   0    6.40    1.20
  -7  -2   0    8.00    2.10
  -7  -2   0   36.00   11.80
   7  -2   0   13.30    8.80
  -7   2   0    8.50    2.20
   7   2   0    9.50    8.60
  -7   2   0   -4.70   12.70
  -7   2   0    6.60    2.90
  -7   2   0   10.00   12.00
   7   2   0   -9.50   21.10
  -8  -2   0   -0.80    2.10
  -8  -2   0   -6.00   12.20
  -8  -2   0    2.70    3.10
   8  -2   0   -1.30    1.30
   8  -2   0    1.00   11.00
   8   2   0   -0.70    9.90
  -8   2   0    7.00   14.20
  -8   2   0   -5.00    3.40
  -8   2   0    6.60   14.40
  -8   2   0    0.60    2.10
  -9  -2   0   23.40    3.80
   9  -2   0   30.70   16.20
  -9  -2   0   26.50    5.40
  -9   2   0   44.70   20.90
  -9   2   0   17.90    5.20
   9   2   0   19.20   14.70
  -9   2   0   29.90    3.50
  -9   2   0   61.39   21.20
 -10  -2   0   34.70    5.00
 -10  -2   0   30.30    5.70
  10  -2   0   10.00   19.30
 -10   2   0   81.09   27.50
  10   2   0   30.40   19.60
 -10   2   0   14.40   30.20
  11  -2   0   37.90   24.70
 -11  -2   0   28.20    5.80
 -11  -2   0   32.40    6.60
  11   2   0   30.10    4.90
 -11   2   0   15.70   34.00
  11   2   0   32.70   24.00
   0  -3   0    0.20    0.40
   0  -3   0    5.70    2.70
   0  -3   0    1.70    0.30
   0   3   0    0.90    3.90
   0   3   0    0.80    0.30
   0   3   0    0.50    0.60
   1  -3   0    8.70    0.80
  -1  -3   0    8.20    1.00
   1  -3   0   11.50    6.60
  -1  -3   0   10.40    0.70
   1  -3   0   18.80    3.30
   1  -3   0    6.60    1.30
  -1  -3   0   11.10    1.20
   1  -3   0   11.40    3.00
   1  -3   0    9.90    0.90
  -1   3   0    5.70    2.90
   1   3   0   11.30    1.00
  -1   3   0    7.10    6.30
   1   3   0   10.80    1.00
  -1   3   0   12.30    0.70
   1   3   0    9.80    0.70
   2  -3   0 8255.97  456.05
   2  -3   0 8828.82  451.15
   2  -3   0 8939.01  449.16
  -2   3   0 9115.79  450.25
  -2   3   0 8283.77  455.75
  -2   3   0 9350.86  449.46
  -3  -3   0  534.45   26.20
   3  -3   0  429.16   37.00
  -3  -3   0  502.95   28.80
   3  -3   0  518.45   29.10
   3  -3   0  520.95   26.20
  -3   3   0  490.25   36.80
  -3   3   0  480.25   31.60
   3   3   0  470.55   26.00
  -3   3   0  516.25   26.40
   3   3   0  520.15   26.30
  -3   3   0  515.25   28.60
   4  -3   0  161.08    7.80
  -4  -3   0  155.28    8.50
  -4  -3   0  156.88    9.20
  -4  -3   0  138.99   12.30
   4  -3   0   98.99   20.80
   4  -3   0  152.78    8.70
   4  -3   0  149.88   13.20
  -4   3   0  166.88    9.20
  -4   3   0  140.89   11.40
  -4   3   0  148.99   19.80
  -4   3   0  173.48   17.60
   4   3   0  166.78   13.80
  -4   3   0  131.59    8.00
   4   3   0  143.39    8.20
   4   3   0  152.38    8.80
  -5  -3   0  235.28   12.20
  -5  -3   0  211.38   16.40
   5  -3   0  170.38   32.20
   5  -3   0  245.08   17.50
  -5  -3   0  214.38   13.00
   5  -3   0  212.88   12.40
   5  -3   0  237.98   11.40
   5   3   0  222.28   12.00
  -5   3   0  205.68   16.40
  -5   3   0  206.68   11.70
   5   3   0  207.28   19.70
  -5   3   0  224.98   23.90
  -5   3   0  248.78   23.80
  -5   3   0  217.18   12.80
   5   3   0  228.58   17.20
  -6  -3   0  420.46   22.30
   6  -3   0  402.16   26.60
   6  -3   0  411.26   20.40
  -6  -3   0  372.76   27.60
  -6  -3   0  410.26   21.20
  -6   3   0  354.06   20.70
  -6   3   0  388.36   27.00
   6   3   0  341.37   32.70
  -6   3   0  450.85   34.70
  -6   3   0  407.56   34.20
   6   3   0  395.46   26.00
  -6   3   0  398.66   22.00
  -7  -3   0    3.20    1.90
   7  -3   0   10.90    8.80
   7  -3   0    5.20    1.00
  -7  -3   0    4.70    3.20
  -7  -3   0   14.60   10.20
   7   3   0    3.20    8.50
  -7   3   0   16.80   14.20
  -7   3   0   -8.50   11.50
  -7   3   0    7.60    2.90
   7   3   0    5.50   20.00
  -7   3   0    3.40    1.90
  -8  -3   0    3.90    3.70
   8  -3   0    3.30   10.90
   8  -3   0    1.70    1.10
  -8  -3   0    0.30    2.40
  -8  -3   0    5.50   11.50
  -8   3   0   -5.40   15.30
  -8   3   0    1.50    2.60
   8   3   0   11.40   11.00
  -8   3   0    4.60    3.50
  -8   3   0    1.70   15.60
  -9  -3   0   47.30   17.40
  -9  -3   0   12.80    5.30
   9  -3   0    9.00   16.10
  -9  -3   0    9.10    3.40
   9   3   0   -4.40   14.90
  -9   3   0    0.30   20.40
  -9   3   0    7.00   19.10
  10  -3   0  -16.70   19.60
 -10  -3   0   12.90    4.50
 -10  -3   0   21.00    5.90
  10   3   0   14.10    3.40
 -10   3   0   35.40   24.40
 -10   3   0   13.90   26.80
 -11  -3   0    3.90    5.00
  11  -3   0   11.00   23.00
 -11  -3   0   17.00    6.70
 -11   3   0   26.50   27.90
 -11   3   0  -28.70   32.00
  11   3   0    4.30    3.60
   0  -4   0 2206.68  109.39
   0  -4   0 1969.50  106.29
   0  -4   0 2223.08  106.39
   0  -4   0 1992.30  106.19
   0   4   0 2231.18  112.79
   0   4   0 1927.41  106.29
   1  -4   0  496.75   25.30
  -1  -4   0  471.75   25.20
   1  -4   0  492.95   25.20
   1  -4   0  509.65   25.20
   1  -4   0  477.25   28.00
   1  -4   0  517.65   33.70
  -1  -4   0  492.75   25.50
  -1  -4   0  505.35   25.50
  -1   4   0  484.15   25.30
  -1   4   0  441.06   33.30
  -1   4   0  533.65   28.60
   1   4   0  507.05   25.50
   1   4   0  494.15   25.20
   2  -4   0 1125.59   58.69
  -2  -4   0 1143.79   56.19
   2  -4   0 1065.49   55.59
   2  -4   0 1103.69   59.99
   2  -4   0 1061.99   66.29
   2  -4   0 1138.59   55.79
  -2   4   0 1113.49   58.69
  -2   4   0 1009.70   55.49
   2   4   0 1081.69   55.89
   2   4   0 1167.98   55.99
   2   4   0 1033.30   55.69
  -2   4   0 1060.39   66.49
  -3  -4   0  413.96   22.00
   3  -4   0  414.86   21.60
  -3  -4   0  423.06   21.60
   3  -4   0  369.46   33.90
  -3  -4   0  413.76   25.00
   3  -4   0  437.76   25.10
  -3   4   0  401.76   24.90
  -3   4   0  436.26   26.50
   3   4   0  403.56   21.30
   3   4   0  396.46   21.50
   3   4   0  425.26   21.70
  -3   4   0  392.16   33.40
  -4  -4   0  773.52   40.60
   4  -4   0  824.02   43.90
  -4  -4   0  723.93   43.60
   4  -4   0  775.22   40.00
   4  -4   0  636.64   54.79
  -4  -4   0  799.42   40.00
  -4   4   0  850.21   40.40
   4   4   0  758.52   39.80
  -4   4   0  741.63   43.00
  -4   4   0  780.82   53.09
   4   4   0  765.92   40.20
  -4   4   0  784.62   47.50
  -5  -4   0  814.72   41.40
   5  -4   0  810.22   46.00
  -5  -4   0  758.92   45.90
  -5  -4   0  811.22   42.20
   5  -4   0  784.92   41.50
  -5   4   0  766.62   45.10
   5   4   0  822.62   47.90
  -5   4   0  855.01   56.59
  -5   4   0  799.42   41.90
  -5   4   0  736.23   51.29
   6  -4   0  969.10   54.79
  -6  -4   0  994.70   49.70
  -6  -4   0 1009.90   50.69
   6  -4   0  997.70   48.60
  -6   4   0  962.40   50.29
  -6   4   0  846.72   60.49
   6   4   0  865.91   58.69
  -7  -4   0   59.69    5.20
   7  -4   0   69.79    3.60
   7  -4   0   62.79   12.10
  -7  -4   0   60.29    6.80
  -7   4   0   44.50   15.60
  -7   4   0   65.59    6.40
   7   4   0   52.89   20.20
  -7   4   0   91.49   20.40
  -8  -4   0   97.99    7.40
  -8  -4   0  106.39    9.10
   8  -4   0  114.59   17.30
  -8   4   0   66.69   19.90
   8   4   0   76.69   31.90
  -9  -4   0   83.39    8.70
  -9  -4   0   72.89    7.30
   9  -4   0   75.79   18.80
   9   4   0   81.79    6.50
  -9   4   0  148.09   28.40
  -9   4   0   59.39   23.00
 -10  -4   0    0.20    4.10
  10  -4   0   13.80   19.50
 -10  -4   0    1.60    4.80
 -10   4   0   14.00   26.00
 -10   4   0  -10.20   22.50
  10   4   0    1.10    3.00
 -11  -4   0   11.60    7.30
  11  -4   0   40.30   25.40
 -11  -4   0   10.30    5.40
 -11   4   0   29.50   28.30
   0  -5   0   -5.30    3.90
   0  -5   0    1.90    0.60
   0  -5   0    0.30    0.70
   0  -5   0    0.50    0.50
   0   5   0    1.10    1.00
   0   5   0    0.30    0.50
   0   5   0   -1.50    6.30
   0   5   0    1.70    0.30
  -1  -5   0  146.09    7.40
   1  -5   0  153.98   12.20
  -1  -5   0  139.19    7.80
   1  -5   0  145.89    7.60
   1  -5   0  122.09    8.30
  -1  -5   0  147.39    7.80
   1  -5   0  161.78   17.60
  -1   5   0  145.69    7.50
   1   5   0  157.18    7.60
   1   5   0  146.19    7.60
  -1   5   0  136.29   12.00
  -1   5   0  114.89   17.60
   1   5   0  133.79    7.70
   2  -5   0  439.06   27.30
   2  -5   0  455.95   27.20
   2  -5   0  457.05   23.20
   2  -5   0  433.96   34.50
   2  -5   0  489.05   23.10
  -2  -5   0  452.05   23.70
  -2  -5   0  430.46   23.50
  -2   5   0  454.05   23.00
   2   5   0  439.36   23.40
   2   5   0  439.86   23.10
  -2   5   0  447.46   27.20
  -2   5   0  421.56   36.50
   2   5   0  466.65   23.40
  -3  -5   0  185.48   10.60
   3  -5   0  184.28   13.60
  -3  -5   0  189.18   10.20
   3  -5   0  181.58    9.90
   3  -5   0  180.58   16.70
   3  -5   0  146.79   24.50
  -3   5   0  153.78   22.30
   3   5   0  181.18   10.10
  -3   5   0  193.18   14.70
   3   5   0  193.08   10.00
   3   5   0  183.28    9.70
   4  -5   0 1172.68   61.69
  -4  -5   0 1171.18   66.09
  -4  -5   0 1184.88   62.29
   4  -5   0 1242.78   65.69
  -4  -5   0 1258.77   61.89
   4   5   0 1214.68   61.89
   4   5   0 1197.98   61.49
  -4   5   0 1125.39   75.59
  -4   5   0 1206.98   66.09
   4   5   0 1093.39   61.49
  -4   5   0 1324.17   68.09
  -5  -5   0  844.12   43.80
  -5  -5   0  803.52   43.00
   5  -5   0  800.12   42.90
   5  -5   0  807.42   47.20
   5   5   0  924.81   48.60
   5   5   0  818.22   42.70
  -5   5   0  880.61   59.49
  -5   5   0  738.73   51.39
  -6  -5   0  909.71   46.00
   6  -5   0  774.72   44.90
  -6  -5   0  888.81   45.00
   6  -5   0  870.81   50.49
  -6   5   0  842.92   55.29
  -6   5   0  929.31   62.19
   6   5   0  837.52   53.69
   6   5   0  848.02   44.60
  -7  -5   0  162.48   10.20
   7  -5   0  188.28   20.00
  -7  -5   0  169.18   11.40
  -7   5   0  137.79   22.50
   7   5   0  169.68    9.80
   7   5   0  152.38   24.40
  -7   5   0  199.08   28.90
  -8  -5   0   51.79    5.40
  -8  -5   0   43.40    6.00
   8  -5   0   43.40   13.60
  -8   5   0   32.90   15.00
  -8   5   0   72.79   22.40
   8   5   0   40.70    4.10
  -9  -5   0   35.40    6.20
  -9  -5   0   22.60    4.30
   9  -5   0   41.30   17.20
  -9   5   0    3.10   17.90
  -9   5   0    7.20   22.50
   9   5   0   23.80    3.70
 -10  -5   0  182.38   15.20
 -10  -5   0  188.88   13.10
  10  -5   0  162.48   27.00
 -10   5   0  135.19   32.30
  10   5   0  193.98   12.20
   0  -6   0 1059.69   56.09
   0  -6   0 1098.19   60.49
   0  -6   0 1100.19   56.29
   0  -6   0 1146.99   56.19
   0   6   0 1112.99   55.89
   0   6   0 1072.59   56.19
   0   6   0 1101.59   66.09
   1  -6   0    3.20    4.00
   1  -6   0    3.30    1.60
  -1  -6   0    5.70    5.80
  -1  -6   0    0.90    1.00
  -1  -6   0    2.80    1.20
  -1  -6   0    1.30    0.40
   1  -6   0    0.80    0.80
   1  -6   0    1.10    4.30
   1   6   0    2.00    0.70
  -1   6   0    8.80   12.60
   1   6   0    1.50    0.90
   1   6   0   -1.20    7.30
  -1   6   0    1.90    6.20
  -1   6   0    2.00    0.50
   2  -6   0 3031.80  148.49
   2  -6   0 3265.77  159.98
   2  -6   0 3117.09  148.49
   2  -6   0 2676.43  144.09
  -2  -6   0 2749.23  144.59
   2  -6   0 2744.33  143.99
  -2  -6   0 2811.12  144.79
   2  -6   0 2745.13  144.19
   2   6   0 2664.73  144.09
  -2   6   0 2973.60  149.19
   2   6   0 2710.93  144.39
  -2   6   0 2831.92  158.08
   2   6   0 2787.02  144.39
  -2   6   0 2665.53  144.09
   3  -6   0   14.90    8.10
   3  -6   0    3.50   16.00
  -3  -6   0    9.50    2.20
  -3  -6   0    8.40    1.50
   3  -6   0    6.60    2.80
   3  -6   0    9.90    1.30
   3  -6   0   -1.20    4.60
  -3   6   0    9.70    8.40
   3   6   0   12.00    1.20
   3   6   0   11.50    1.60
   3   6   0    8.80    1.50
  -3   6   0   19.50   12.00
  -4  -6   0    7.20    1.70
   4  -6   0    4.50    3.40
  -4  -6   0    9.80    2.40
   4  -6   0    3.90    1.50
  -4  -6   0   10.70    8.80
   4  -6   0   11.10    5.20
  -4   6   0   15.00   10.20
  -4   6   0    6.60    7.10
   4   6   0    4.80    2.00
  -4   6   0    4.10   12.00
   4   6   0    5.70    1.10
  -5  -6   0   51.19    4.00
   5  -6   0   33.40    3.90
   5  -6   0   23.60    8.20
  -5  -6   0   40.50    4.90
   5   6   0   73.29   11.50
  -5   6   0   41.00   16.40
   5   6   0   43.10    3.20
  -5   6   0   60.49   11.50
  -6  -6   0  255.97   14.10
   6  -6   0  238.58   19.90
  -6  -6   0  237.78   15.00
   6  -6   0  227.78   14.10
   6   6   0  237.58   24.10
  -6   6   0  256.37   23.70
   6   6   0  249.28   13.50
  -6   6   0  288.07   33.60
  -7  -6   0   41.90    5.70
  -7  -6   0   41.00    4.70
   7  -6   0   41.70   11.30
   7   6   0   34.90   19.60
  -7   6   0   46.60   13.00
   7   6   0   37.20    3.60
  -7   6   0   66.99   21.20
   8  -6   0   91.29   16.40
  -8  -6   0  106.79    9.90
  -8  -6   0  109.99    8.10
  -8   6   0  103.59   19.20
   8   6   0   98.79    7.10
  -8   6   0  151.58   28.40
  -9  -6   0   16.90    4.10
   9  -6   0  -19.30   15.50
  -9  -6   0   16.60    5.50
   9   6   0   11.70    3.20
  -9   6   0   18.50   18.70
  -9   6   0   15.20   22.00
 -10  -6   0   23.20    5.30
  10  -6   0    3.60   21.20
 -10  -6   0   21.30    6.70
  10   6   0   17.20    3.90
 -10   6   0   34.50   27.90
   0  -7   0    4.50    5.30
   0  -7   0    1.30    0.70
   0  -7   0    4.10    1.20
   0   7   0   12.90   11.90
   0   7   0    0.90    1.40
   0   7   0   -0.30    0.70
   0   7   0    2.00    0.40
   1  -7   0 2604.34  138.49
  -1  -7   0 2644.54  134.39
   1  -7   0 2675.93  134.69
  -1  -7   0 2661.33  139.59
  -1  -7   0 2476.85  133.79
  -1  -7   0 2652.93  134.29
   1  -7   0 2708.53  134.19
   1   7   0 2678.13  133.99
  -1   7   0 2500.65  133.99
  -1   7   0 2519.15  147.19
   1   7   0 2892.71  144.09
   1   7   0 2580.04  134.19
   2  -7   0   25.50    6.20
   2  -7   0   31.70   16.00
   2  -7   0   29.20    6.40
   2  -7   0   21.30    1.90
  -2  -7   0   23.50    2.60
  -2  -7   0   24.20    2.40
   2  -7   0   13.60    3.20
  -2   7   0   27.00   10.30
   2   7   0   18.80    2.20
  -2   7   0   19.10   12.00
   2   7   0   26.10    1.70
  -2   7   0   23.50    1.50
   2   7   0   20.30    2.00
   3  -7   0  405.86   20.40
   3  -7   0  364.96   24.70
  -3  -7   0  414.06   21.10
  -3  -7   0  409.16   21.50
   3  -7   0  396.06   20.50
   3  -7   0  388.16   28.40
   3   7   0  391.06   20.40
  -3   7   0  388.86   20.20
   3   7   0  400.16   20.90
  -3   7   0  371.66   35.60
   4  -7   0   81.19   10.40
  -4  -7   0   86.39    5.90
  -4  -7   0   72.79    5.10
   4  -7   0   73.19    4.80
   4  -7   0   71.59   13.10
   4   7   0   76.59    4.50
  -4   7   0   56.29   18.60
   4   7   0   79.39    5.50
  -5  -7   0   97.19    6.20
  -5  -7   0   78.79    6.70
   5  -7   0   97.89   12.90
   5  -7   0   81.49    5.80
   5   7   0   88.89    5.30
  -5   7   0   75.69   21.10
  -6  -7   0  928.01   49.40
   6  -7   0  897.81   54.39
   6  -7   0  882.21   48.10
  -6  -7   0  978.00   48.60
   6   7   0  930.71   55.29
   6   7   0  900.21   47.80
  -6   7   0  968.70   69.19
  -7  -7   0  193.48   13.00
  -7  -7   0  188.18   11.80
   7  -7   0  167.98   20.30
   7   7   0  192.28   10.90
  -7   7   0  210.78   34.40
  -7   7   0  187.78   20.90
   8  -7   0   11.00   14.10
  -8  -7   0    2.30    3.30
  -8  -7   0    0.00    4.40
  -8   7   0  -11.30   19.00
   8   7   0    1.00    2.10
  -8   7   0   -6.50   10.90
  -9  -7   0   15.20    6.10
  -9  -7   0   24.10    4.50
   9  -7   0   12.30   14.80
  -9   7   0   23.00   24.00
   9   7   0   20.30    3.70
 -10  -7   0  262.07   17.90
  10  -7   0  282.27   33.20
 -10  -7   0  300.17   20.50
  10   7   0  296.77   17.10
   0  -8   0  619.44   38.60
   0  -8   0  700.03   32.90
   0  -8   0  674.63   33.30
   0   8   0  654.93   32.60
   0   8   0  582.24   32.90
   0   8   0  573.64   46.10
   1  -8   0   24.50    7.40
  -1  -8   0    7.40    1.60
   1  -8   0   -6.20    5.60
   1  -8   0    7.30    1.90
  -1  -8   0   17.10    7.30
  -1  -8   0    9.50    1.60
   1  -8   0   10.50    1.60
  -1   8   0   12.90    1.30
   1   8   0    4.60    1.20
   1   8   0   19.90   14.20
  -1   8   0   18.70   11.90
   1   8   0   10.00    1.10
  -2  -8   0  187.88   18.60
   2  -8   0  181.48   10.00
   2  -8   0  159.28   11.40
  -2  -8   0  186.38   10.40
   2  -8   0  215.68   16.10
   2  -8   0  189.98   15.70
  -2  -8   0  185.88   10.70
  -2   8   0  171.18   23.90
   2   8   0  192.28   10.00
   2   8   0  186.18   23.10
  -2   8   0  183.48    9.70
   3  -8   0   55.29    9.20
   3  -8   0   41.10    2.60
   3  -8   0   45.90    2.90
   3  -8   0   43.60    2.50
   3  -8   0   31.40    5.30
  -3  -8   0   35.60    3.60
   3  -8   0   44.80   11.00
  -3  -8   0   42.30    4.30
  -3   8   0   42.10    2.40
   3   8   0   42.50    2.60
  -3   8   0   53.69   16.40
   3   8   0   48.60    3.30
  -4  -8   0  471.85   24.90
   4  -8   0  493.85   34.20
  -4  -8   0  491.75   24.50
   4  -8   0  464.55   23.60
   4  -8   0  449.86   29.40
   4   8   0  465.55   23.50
  -4   8   0  372.76   40.80
   4   8   0  394.36   24.10
  -5  -8   0   22.80    3.10
   5  -8   0   24.30    2.60
   5  -8   0   33.60    9.00
  -5  -8   0   24.10    3.80
  -5   8   0    8.60   17.80
   5   8   0   25.00    2.40
   6  -8   0  799.62   48.00
  -6  -8   0  853.21   41.00
   6  -8   0  741.63   40.20
  -6  -8   0  806.72   41.80
   6   8   0  756.32   39.90
   6   8   0  652.53   46.10
  -6   8   0  806.62   62.99
  -7  -8   0  368.76   25.30
   7  -8   0  473.75   34.40
  -7  -8   0  460.55   24.50
   7   8   0  448.06   23.40
  -7   8   0  483.55   48.00
  -8  -8   0    6.80    5.10
  -8  -8   0    6.70    3.30
   8  -8   0   -9.50   14.80
  -8   8   0  -15.60   25.40
  -9  -8   0   57.39    8.70
  -9  -8   0   61.49    6.70
   9  -8   0   48.90   19.30
   9   8   0   53.89    5.90
  -9   8   0   50.49   28.60
 -10  -8   0   -3.00    7.00
  10  -8   0  -16.50   22.00
   0  -9   0  -10.40    6.50
   0  -9   0    0.90    0.80
   0  -9   0    1.20    1.10
   0  -9   0    7.60    9.10
   0   9   0    0.60    1.00
   0   9   0   -2.30   12.70
  -1  -9   0 1359.96   77.99
  -1  -9   0 1448.76   71.69
  -1  -9   0 1367.26   71.39
   1  -9   0 1379.56   77.19
   1  -9   0 1526.65   71.69
   1  -9   0 1430.66   71.49
   1   9   0 1473.95   70.99
   1   9   0 1288.27   83.79
  -1   9   0 1369.16   71.09
  -1   9   0 1203.28   85.19
   2  -9   0    6.40    6.40
   2  -9   0    0.10    1.40
  -2  -9   0   -1.10    2.10
  -2  -9   0    0.90    1.40
   2  -9   0   -0.40    2.90
   2  -9   0   -4.80    6.30
  -2  -9   0   -0.90    8.40
  -2   9   0   -0.10   13.00
  -2   9   0    1.90    0.70
   2   9   0    7.30   14.70
   2   9   0    1.70    1.00
   3  -9   0   43.00    6.10
   3  -9   0   41.70    3.20
  -3  -9   0   44.60    4.50
   3  -9   0   44.40   11.70
  -3  -9   0   42.60    3.90
   3  -9   0   45.40   10.00
  -3   9   0   43.40    2.50
   3   9   0   43.40    2.80
   3   9   0   43.20    3.50
   3   9   0   62.49   16.50
  -3   9   0   52.19   20.50
  -4  -9   0  469.25   26.10
  -4  -9   0  507.25   25.80
   4  -9   0  451.65   35.30
   4  -9   0  473.95   24.60
   4  -9   0  477.95   31.40
  -4   9   0  432.86   45.60
   4   9   0  487.95   24.60
   5  -9   0   -8.60    9.20
  -5  -9   0   -2.30    2.30
  -5  -9   0   -0.70    2.90
   5  -9   0    1.10    1.70
  -5   9   0    6.50   18.70
   5   9   0    8.10    8.60
   5   9   0   -3.20    3.60
   5   9   0    1.70    1.40
  -5   9   0   10.10   10.60
  -6  -9   0   12.10    3.10
   6  -9   0   17.90   10.60
  -6  -9   0   10.60    4.30
  -6   9   0    9.10   20.50
   6   9   0   11.10    1.80
  -6   9   0   33.10   12.20
  -7  -9   0   14.20    3.60
   7  -9   0   15.60   13.20
  -7  -9   0   12.50    5.00
  -7   9   0   17.10   22.50
   7   9   0   10.00    1.90
   8  -9   0  -16.70   15.30
  -8  -9   0    6.00    5.50
  -8  -9   0    5.00    3.80
  -8   9   0   11.50   24.10
  -9  -9   0   21.40    4.80
  -9  -9   0   32.20    7.50
   9  -9   0   10.60   19.20
  -9   9   0   20.60   30.20
   0 -10   0 1065.09   53.59
   0 -10   0 1062.89   61.39
   0 -10   0 1082.59   54.19
   0  10   0  961.10   68.69
   1 -10   0  191.68   18.70
  -1 -10   0  207.38   11.70
  -1 -10   0  198.58   19.70
   1 -10   0  216.18   11.60
   1 -10   0  211.18   11.50
  -1  10   0  186.98   30.30
  -1  10   0  204.38   11.00
   1  10   0  163.88   27.60
   1  10   0  215.38   10.90
   2 -10   0    4.30    8.10
  -2 -10   0    0.00    2.50
   2 -10   0    6.40    3.00
  -2 -10   0    9.20   10.20
  -2 -10   0    5.50    1.90
   2 -10   0    9.40    8.70
   2 -10   0    7.70    1.80
   2  10   0    5.50    1.30
  -2  10   0    7.00    1.10
   2  10   0   22.30   14.80
  -2  10   0    1.20   17.40
   3 -10   0   13.80   11.90
  -3 -10   0   29.40    3.50
   3 -10   0   20.60    5.40
   3 -10   0   26.00    2.70
  -3 -10   0   32.30   13.20
   3 -10   0   14.70    9.20
  -3 -10   0   38.00    3.90
   3  10   0   24.60    2.60
  -3  10   0   25.90    1.90
   3  10   0   20.20   17.40
  -3  10   0   26.40   20.70
  -4 -10   0  540.15   30.50
   4 -10   0  561.24   37.50
  -4 -10   0  600.94   30.40
   4 -10   0  554.64   41.10
  -4  10   0  528.85   52.49
   4  10   0  560.04   42.20
   4  10   0  571.84   29.00
  -5 -10   0   24.90    4.40
   5 -10   0   29.00   12.10
  -5 -10   0   22.50    3.70
   5  10   0   31.30   15.20
  -5  10   0   29.70   24.00
   5  10   0   22.40    2.60
   6 -10   0   80.79   16.60
  -6 -10   0  108.19    8.10
  -6 -10   0  101.09    9.40
  -6  10   0   88.69   28.60
  -7 -10   0   88.79    9.60
   7 -10   0   55.39   17.40
  -7 -10   0   85.19    7.50
  -7  10   0   56.59   28.00
   8 -10   0   51.99   16.50
  -8 -10   0   33.20    5.10
  -8 -10   0   24.20    7.10
  -8  10   0    2.30   29.00
  -9 -10   0   59.19    9.00
  -9 -10   0   54.79    7.00
   9 -10   0   57.49   21.20
  -9  10   0   33.30   31.60
   0 -11   0    5.90   10.60
   0 -11   0   -2.10   13.70
   0 -11   0    1.50    1.80
   0 -11   0   -1.30    0.90
   0  11   0   13.40   15.00
  -1 -11   0    0.60    1.70
   1 -11   0    3.30    1.70
   1 -11   0    4.60   10.80
   1 -11   0   -1.80    1.50
  -1 -11   0  -15.20    9.20
   1 -11   0   -9.90    8.60
   1  11   0    0.10    0.90
  -1  11   0   -1.60   16.60
   1  11   0    2.10   14.00
  -1  11   0   -0.40    1.30
  -2 -11   0   32.10   12.20
   2 -11   0   29.30   10.30
   2 -11   0   21.20    3.90
   2 -11   0   23.70    2.70
  -2 -11   0   27.00    3.30
   2 -11   0   11.40   11.00
   2  11   0   16.40   16.30
  -2  11   0   31.60   19.90
  -2  11   0   22.30    2.10
   2  11   0   27.40    2.60
   3 -11   0   97.19   10.40
   3 -11   0  104.39    6.90
  -3 -11   0  121.69    7.70
   3 -11   0  103.29   17.40
  -3 -11   0  100.19    7.60
  -3 -11   0  107.49   18.90
   3 -11   0   78.99   14.30
  -3  11   0  100.19   26.60
  -3  11   0  107.09    5.80
   3  11   0  113.39    6.60
   3  11   0   93.29   22.10
   4 -11   0   78.09   15.60
  -4 -11   0  105.89   18.50
  -4 -11   0  111.09    7.60
   4 -11   0   88.89    6.10
  -4 -11   0   95.39    7.60
   4  11   0   84.19   21.00
  -4  11   0   81.59   26.50
   5 -11   0   13.90   12.50
  -5 -11   0    8.10    4.00
  -5 -11   0    2.40    2.80
  -5  11   0   -5.30   22.40
  -6 -11   0    1.70    4.80
   6 -11   0    4.10   14.30
  -6 -11   0    6.40    3.30
  -6  11   0  -26.20   26.40
  -7 -11   0   25.20    4.60
   7 -11   0    9.40   16.60
  -7 -11   0   19.30    6.30
  -7  11   0   12.40   29.10
  -8 -11   0  147.59   14.60
   8 -11   0  128.09   23.10
  -8 -11   0  166.28   11.90
  -8  11   0  159.68   37.20
   0 -12   0  322.27   17.60
   0 -12   0  325.77   27.70
   0  12   0  296.07   37.20
   1 -12   0  112.29    6.60
   1 -12   0   79.79   15.00
  -1 -12   0   95.89    6.90
  -1 -12   0   80.59   16.10
  -1  12   0   79.39   24.50
   1  12   0   69.89   19.90
   2 -12   0   67.69   14.30
  -2 -12   0   84.89    6.60
  -2 -12   0   77.09   15.80
   2 -12   0   88.49    5.80
   2  12   0   71.59   19.90
  -2  12   0   65.19   23.60
   3 -12   0   40.00    4.40
  -3 -12   0   45.70    5.40
  -3 -12   0   37.00   14.90
   3 -12   0   24.30   12.30
  -3  12   0   26.20   29.10
   3  12   0   36.10   20.60
  -4 -12   0  425.36   23.60
  -4 -12   0  368.36   36.50
   4 -12   0  401.96   33.40
  -4 -12   0  452.35   23.60
  -4  12   0  378.66   50.49
  -5 -12   0    6.50    3.30
  -5 -12   0    6.50    4.30
   5 -12   0  -14.40   11.70
  -5 -12   0   24.50   17.40
  -5  12   0   -1.60   26.90
   6 -12   0  140.19   21.80
  -6 -12   0  147.39   10.50
  -6 -12   0  148.79   12.50
  -6  12   0  177.38   39.00
   7 -12   0   -8.40   17.00
  -7 -12   0   12.50    6.30
  -7 -12   0   13.50    4.50
  -7  12   0   38.50   31.70
   0 -13   0    1.50    2.40
   0 -13   0   -8.90   10.90
   0  13   0    4.90   21.70
   1 -13   0    4.40    2.40
   1 -13   0    9.70   13.90
  -1 -13   0   10.00   14.10
  -1 -13   0    2.60    2.80
   1  13   0   -1.80   20.60
  -1  13   0    2.20   23.50
  -2 -13   0    9.80    3.20
  -2 -13   0   16.60   15.10
   2 -13   0   18.50   13.50
   2 -13   0   14.00    2.60
  -2  13   0   18.80   28.20
   2  13   0   23.60   20.50
  -3 -13   0   96.59   19.70
  -3 -13   0  100.89    8.00
   3 -13   0   84.29   16.30
  -3  13   0   89.89   32.80
  -4 -13   0    9.60    3.70
   4 -13   0   -2.20   14.40
  -4 -13   0   -7.00   16.50
  -4  13   0   -2.60   30.10
  -5 -13   0   53.59   19.90
   5 -13   0   36.00   17.80
  -5 -13   0   79.99    7.80
  -5  13   0   64.99   30.00
  -6 -13   0    8.00    4.40
  -6 -13   0   -0.50   23.00
   6 -13   0   14.30   17.20
  -6  13   0  -19.00   28.10
  -7 -13   0   13.80    4.90
   7 -13   0   22.90   16.60
  -7 -13   0    5.40   22.30
  -7  13   0   39.00   33.80
   0 -14   0    9.10   15.20
   0  14   0   13.20   26.90
   1 -14   0    8.80   13.70
   1 -14   0   11.40    3.10
  -1 -14   0   23.70   15.30
  -1 -14   0   15.20    3.80
  -1  14   0   27.20   28.80
   1  14   0   16.80   26.60
   2 -14   0  118.19    8.30
  -2 -14   0  129.79    9.30
  -2 -14   0  113.59   20.70
   2 -14   0  133.39   20.20
  -2  14   0  102.39   33.90
  -3 -14   0    0.80   15.30
   3 -14   0    5.20   13.90
  -3 -14   0    3.80    3.70
  -3  14   0   -1.40   30.80
  -4 -14   0  151.38   11.00
   4 -14   0  107.59   19.90
  -4 -14   0  114.89   24.90
  -4  14   0  124.09   37.40
   5 -14   0  120.79   20.90
  -5 -14   0   88.29   23.70
  -5 -14   0  158.98   11.30
  -5  14   0  147.29   37.80
  -6 -14   0   10.00   25.90
  -6 -14   0    8.90    5.10
   6 -14   0    9.10   20.10
  -6  14   0    8.00   32.90
   0 -15   0    3.00    3.80
   0 -15   0    1.50   17.80
   0  15   0    1.50   32.30
  -1 -15   0    6.30   16.20
  -1 -15   0   -2.70    3.70
   1 -15   0   -0.90    3.50
   1 -15   0   21.90   17.00
  -1  15   0    7.20   34.60
   2 -15   0   -5.30   18.30
  -2 -15   0   19.10    4.70
  -2 -15   0   -9.20   19.20
  -2  15   0   43.60   36.00
  -3 -15   0  107.19    9.40
  -3 -15   0   88.39   21.10
   3 -15   0   90.09   21.20
  -3  15   0   95.89   41.70
   4 -15   0   11.10   17.40
  -4 -15   0   30.00   20.50
  -4 -15   0   31.60    5.60
  -4  15   0   46.40   34.10
   0 -16   0   39.20    6.00
   0 -16   0   39.40   19.60
  -1 -16   0   18.80   18.70
  -1 -16   0    6.00    4.60
   1 -16   0   -5.20   20.60
  -1  16   0    5.90   34.20
   2 -16   0   91.29   23.90
  -2 -16   0   75.79   22.70
  -2 -16   0  117.19   10.40
  -2  16   0   85.49   41.40
  -3 -16   0    4.30   24.40
   3 -16   0    1.00   19.20
 -11   0   1  478.05   66.29
  11   0  -1  349.96   44.60
 -11   0   1  435.26   26.50
 -10   0   1   -0.10    3.30
 -10   0   1   -4.40   21.70
  10   0  -1   -4.00   18.40
 -10   0   1   -6.70    4.90
  -9   0   1  -17.50   14.20
   9   0  -1   10.00   15.00
  -9   0   1    3.00    4.30
  -9   0   1    3.70    2.30
   8   0  -1    9.20   12.00
  -8   0   1   -0.40    1.70
  -8   0   1    3.20    3.20
  -8   0   1  -12.50   11.30
  -7   0   1 2818.02  143.79
  -7   0   1 2831.12  142.49
   7   0  -1 2697.23  142.09
   7   0  -1 2810.02  148.99
   6   0  -1   -7.50    6.30
  -6   0   1    0.10    7.10
  -6   0   1    4.50    8.50
   6   0  -1   -1.10    0.90
  -6   0   1   -1.50    1.70
  -6   0   1   -0.20    1.30
   6   0  -1   -4.60   19.30
   5   0  -1   16.40    1.70
  -5   0   1   13.90    2.60
   5   0  -1   18.80    6.60
  -5   0   1   20.00    2.10
   5   0  -1   22.20   13.10
   5   0  -1   10.00    3.60
  -5   0   1   16.90    6.30
  -5   0   1   29.80    9.20
   5   0  -1   18.90    2.50
  -4   0   1    3.10    6.90
  -4   0   1   -0.40    0.70
   4   0  -1    0.10    0.50
   4   0  -1    1.90    1.00
  -4   0   1   -2.90    3.60
   4   0  -1    4.80    7.60
  -4   0   1   -1.00    1.50
   4   0  -1   -1.10    4.40
   4   0  -1    1.20    1.90
  -3   0   1 1447.16   73.49
  -3   0   1 1336.57   67.29
  -3   0   1 1246.58   66.79
  -3   0   1 1301.57   68.79
   3   0  -1 1374.06   67.19
   3   0  -1 1389.36   69.49
   3   0  -1 1235.58   66.79
   3   0  -1 1159.98   73.59
   2   0  -1    3.00    4.70
  -2   0   1   -4.60    3.50
   2   0  -1    1.00    1.30
  -2   0   1   -0.10    1.90
   2   0  -1    2.40    0.70
  -2   0   1   -1.40    0.60
   2   0  -1    3.00    2.40
   1   0  -1   20.10    1.10
   1   0  -1   14.50    1.50
   1   0  -1   17.70    1.00
  -1   0   1   26.00    2.40
   1   0  -1   22.10    3.90
   1   0   1   18.00    1.20
   1   0   1   19.90    1.70
   1   0   1   17.30    1.40
   2   0   1   -0.80    0.40
   2   0   1    1.70    1.90
   2   0   1   -0.60    0.80
  -2   0  -1   -0.30    0.90
  -2   0  -1   -1.80    1.50
  -2   0  -1    0.20    3.30
  -2   0  -1   -1.00    0.40
   2   0   1   -1.70    2.90
  -3   0  -1  822.32   44.10
  -3   0  -1  823.42   42.80
  -3   0  -1  852.91   43.30
   3   0   1  842.22   44.60
   3   0   1  814.02   43.10
   3   0   1  828.12   42.60
   3   0   1  850.21   48.60
   4   0   1   -3.10    7.70
   4   0   1    4.70    1.50
   4   0   1    0.50    0.70
   4   0   1   -3.10    4.70
  -4   0  -1    6.40    3.60
  -4   0  -1    0.20    1.70
  -4   0  -1   -0.10    6.50
   5   0   1 1205.78   63.89
  -5   0  -1 1221.98   65.79
  -5   0  -1 1361.26   63.49
  -5   0  -1 1235.78   64.19
   5   0   1 1259.57   67.19
   5   0   1 1240.98   63.09
   5   0   1 1075.59   73.59
   6   0   1    0.60    1.00
  -6   0  -1   -0.70    2.20
  -6   0  -1   -1.50    8.30
  -6   0  -1   12.60    5.80
   6   0   1    4.20    6.50
   6   0   1   -3.00   18.30
  -6   0  -1   -0.50    1.50
  -7   0  -1  265.87   14.60
   7   0   1  262.77   14.10
  -7   0  -1  255.17   15.70
   7   0   1  262.17   21.00
   8   0   1   10.00   10.30
  -8   0  -1   -2.30   12.70
  -8   0  -1    3.90    3.70
  -8   0  -1    0.60    2.10
  -9   0  -1  733.43   66.99
   9   0   1  752.72   51.79
  -9   0  -1  807.82   42.80
  -9   0  -1  895.11   44.80
 -10   0  -1    1.30    3.70
 -10   0  -1    4.00   24.70
 -10   0  -1   18.10   27.30
  10   0   1    4.10   18.10
 -11   0  -1   53.59   38.70
  11   0   1   60.79   24.60
 -11  -1   1   55.89   29.80
 -11  -1   1   17.20    7.10
  11  -1  -1   -2.90   23.20
  11   1  -1   -2.10   22.70
 -11   1   1    1.00   34.80
 -11   1   1   61.59   31.00
 -11   1   1   24.30    6.60
 -10  -1   1  158.28   10.70
 -10  -1   1  157.98   13.10
  10  -1  -1  117.99   24.40
 -10   1   1  176.48   13.20
  10   1  -1  147.79   25.20
 -10   1   1  142.69   36.30
  -9  -1   1   90.49    8.00
   9  -1  -1   69.59   17.80
  -9  -1   1   75.39    6.00
  -9   1   1   63.29    7.40
  -9   1   1   66.19    5.60
   9   1  -1   78.39   18.60
  -8  -1   1  164.18   11.70
   8  -1  -1  154.88    9.00
   8  -1  -1  183.08   22.40
  -8  -1   1  164.78    9.70
   8   1  -1  153.38   19.20
  -8   1   1  165.08    9.60
  -8   1   1  178.58   11.80
  -7  -1   1    5.20    1.70
   7  -1  -1    6.20    1.30
  -7  -1   1   14.40    3.20
   7  -1  -1    6.50    9.40
  -7  -1   1   16.70   10.10
  -7   1   1    5.80    2.80
  -7   1   1    9.70    1.90
   7   1  -1    8.90    1.80
   7   1  -1   15.10    8.20
  -7   1   1   13.00   12.50
   7   1  -1   15.70   24.60
  -6  -1   1   43.90   11.00
   6  -1  -1   23.20   21.60
  -6  -1   1   18.80    2.20
   6  -1  -1    7.70    7.30
  -6  -1   1   42.60    8.80
   6  -1  -1   15.20    1.80
  -6  -1   1   14.90    2.70
  -6   1   1   17.10    6.90
  -6   1   1   18.70    9.50
   6   1  -1   19.40    2.10
  -6   1   1   13.50    2.10
   6   1  -1   17.00   14.20
   6   1  -1   15.70    6.60
  -6   1   1   20.90    3.10
   5  -1  -1  763.12   39.60
   5  -1  -1  780.32   38.90
  -5  -1   1  791.62   39.30
   5  -1  -1  783.42   43.90
  -5  -1   1  711.23   42.40
  -5  -1   1  750.82   40.00
  -5   1   1  787.02   40.10
   5   1  -1  724.73   39.70
  -5   1   1  785.12   39.10
   5   1  -1  769.82   43.80
  -5   1   1  869.91   50.49
  -5   1   1  712.63   42.30
   5   1  -1  763.22   39.10
   5   1  -1  634.54   49.30
  -4  -1   1   35.30    7.90
  -4  -1   1   19.80    4.40
  -4  -1   1   26.60    2.20
   4  -1  -1   25.80    2.50
   4  -1  -1   30.30    1.80
   4  -1  -1   26.00   11.60
   4  -1  -1   33.00    6.80
  -4  -1   1   27.70    3.10
  -4   1   1   22.70    2.80
   4   1  -1   27.60    2.00
   4   1  -1   21.60    6.50
  -4   1   1   37.50   11.50
  -4   1   1   29.50    2.00
   4   1  -1   27.00    2.40
  -4   1   1   25.30    4.70
   4   1  -1   26.00    9.70
   3  -1  -1  110.19    5.90
   3  -1  -1  106.59    5.40
   3  -1  -1  138.19    9.40
  -3  -1   1  102.69    5.60
  -3  -1   1   95.29    8.10
   3  -1  -1   87.59   13.80
  -3  -1   1  100.49    6.20
  -3   1   1  104.49    5.50
  -3   1   1  100.89   14.00
   3   1  -1  126.89    9.70
  -3   1   1   98.79    7.90
   3   1  -1   83.29   11.80
   3   1  -1  103.49    5.60
   3   1  -1   95.09    5.90
  -3   1   1  100.99    6.10
   2  -1  -1    3.50    1.60
  -2  -1   1    7.20    2.80
  -2  -1   1   12.40    1.40
   2  -1  -1    9.60    1.00
   2  -1  -1   10.30    6.10
  -2  -1   1   11.00    2.80
   2  -1  -1    7.10    2.90
   2  -1  -1    9.00    0.60
  -2  -1   1    9.30    0.90
  -2   1   1    7.60    0.60
  -2   1   1   -3.30    4.60
  -2   1   1    7.80    1.00
   2   1  -1    5.90    3.90
   2   1  -1    8.80    0.80
   2   1  -1   10.80    2.80
  -2   1   1    3.30    1.50
  -2   1   1    9.10    2.30
   2   1  -1    7.90    1.00
  -1  -1   1  194.58   12.20
   1   1  -1  252.07   12.80
   1   1  -1  229.18   11.80
  -1   1  -1   -3.00    1.70
   2  -1   1   39.70    2.40
   2  -1   1   35.60    4.20
  -2  -1  -1   38.20    2.50
   2  -1   1   40.60    2.80
  -2  -1  -1   40.50    3.00
   2  -1   1   40.50    7.80
  -2  -1  -1   45.90    4.30
   2   1   1   51.89    3.00
  -2   1  -1   38.70    2.50
  -2   1  -1   41.60    3.90
   2   1   1   40.40    2.50
  -2   1  -1   40.30    2.90
  -2   1  -1   51.09    7.20
   2   1   1   37.90    4.10
  -2   1  -1   45.80    7.90
  -3  -1  -1  368.76   19.50
   3  -1   1  352.36   19.20
  -3  -1  -1  358.16   20.60
  -3  -1  -1  379.26   19.00
   3  -1   1  365.16   20.90
   3  -1   1  310.17   25.60
   3  -1   1  389.76   18.70
  -3   1  -1  378.36   27.30
   3   1   1  355.46   19.30
  -3   1  -1  373.86   19.40
   3   1   1  343.77   20.90
  -3   1  -1  369.76   20.50
   3   1   1  352.86   18.80
  -3   1  -1  356.16   18.80
  -4  -1  -1   13.00    2.20
  -4  -1  -1   12.80    1.70
   4  -1   1   14.40    2.00
   4  -1   1   12.90    1.30
   4  -1   1    8.70   10.10
   4  -1   1   11.30    5.80
  -4  -1  -1   12.60    4.30
  -4   1  -1   19.80    8.20
  -4   1  -1    4.90    3.60
   4   1   1   12.60    1.50
   4   1   1   21.40    5.80
  -4   1  -1   12.60    1.60
  -4   1  -1    9.20    2.00
   4   1   1   15.90    2.10
   5  -1   1 1289.47   63.09
  -5  -1  -1 1169.78   65.79
  -5  -1  -1 1287.17   64.29
   5  -1   1 1209.98   63.89
  -5  -1  -1 1307.77   63.49
   5  -1   1 1287.57   67.29
   5  -1   1 1023.70   75.29
   5   1   1 1244.48   67.09
   5   1   1 1173.58   72.89
  -5   1  -1 1175.08   65.69
  -5   1  -1 1256.87   63.39
  -5   1  -1 1312.87   64.29
   5   1   1 1251.47   63.19
   5   1   1 1221.68   63.99
   6  -1   1  986.20   52.59
   6  -1   1  892.01   47.00
  -6  -1  -1  937.81   47.60
  -6  -1  -1  847.62   50.59
  -6  -1  -1  954.40   48.70
  -6   1  -1 1005.80   63.29
   6   1   1  894.31   51.89
  -6   1  -1  905.81   50.59
   6   1   1  913.51   47.20
  -6   1  -1  925.61   48.50
   6   1   1  773.92   61.39
  -6   1  -1  947.21   47.50
   7  -1   1  119.99   15.10
  -7  -1  -1  115.99    7.20
   7  -1   1  115.39    6.60
  -7  -1  -1  109.39    8.40
  -7   1  -1  114.39    7.20
   7   1   1  111.99   13.90
  -7   1  -1   98.89    8.50
  -7   1  -1  137.79   24.00
  -8  -1  -1  194.98   13.60
   8  -1   1  199.58   11.10
  -8  -1  -1  205.08   12.00
   8  -1   1  186.48   21.10
  -8   1  -1  202.08   11.80
   8   1   1  218.78   21.40
  -8   1  -1  213.98   35.30
  -8   1  -1  198.38   13.30
  -9  -1  -1    5.70    3.10
  -9  -1  -1   31.50   19.70
  -9  -1  -1   14.10    4.40
   9  -1   1   -9.70   14.50
  -9   1  -1   14.60   20.80
  -9   1  -1    9.20    2.70
   9   1   1    8.20   14.00
  -9   1  -1   -7.90   21.20
  10  -1   1    0.70   17.70
 -10  -1  -1   -7.20    3.80
 -10  -1  -1   -3.80   25.10
 -10  -1  -1  -18.00   23.00
  10   1   1    4.70   17.10
 -10   1  -1  -14.20   24.80
 -10   1  -1  -13.30   24.10
 -11  -1  -1   68.49   39.90
  11  -1   1   60.79   23.40
  11   1   1   70.49    7.10
  11   1   1   91.49   24.10
 -11   1  -1   60.69   38.50
 -11  -2   1   82.99    9.30
  11  -2  -1   53.09   26.70
 -11  -2   1   68.89    7.50
 -11   2   1   66.79   36.60
  11   2  -1   69.39   25.80
 -10  -2   1  162.58   12.50
 -10  -2   1  139.39   10.40
  10  -2  -1  148.39   25.70
 -10   2   1  140.29   12.20
 -10   2   1  123.29   33.30
  10   2  -1  126.79   24.20
  -9  -2   1   10.80    2.90
   9  -2  -1   19.10   16.20
  -9  -2   1   36.10   17.00
  -9  -2   1    7.80    3.90
  -9   2   1   12.10   20.30
  -9   2   1   19.10   20.00
  -9   2   1   13.20    4.50
  -9   2   1    9.30    2.70
   9   2  -1    3.20   14.20
   8  -2  -1  349.67   19.10
  -8  -2   1  368.16   20.10
   8  -2  -1  377.36   30.90
  -8  -2   1  370.36   21.70
  -8   2   1  402.86   39.80
   8   2  -1  390.06   30.80
  -8   2   1  379.36   21.60
  -8   2   1  356.46   19.80
  -7  -2   1  748.73   38.50
   7  -2  -1  699.83   36.40
  -7  -2   1  737.93   37.20
   7  -2  -1  713.73   44.30
   7   2  -1  663.53   43.80
  -7   2   1  681.43   38.10
   6  -2  -1  330.07   23.10
  -6  -2   1  282.97   24.30
  -6  -2   1  352.56   18.00
   6  -2  -1  351.16   17.40
  -6  -2   1  339.77   19.00
   6   2  -1  331.47   17.70
   6   2  -1  262.77   32.00
  -6   2   1  349.07   17.80
  -6   2   1  384.56   30.70
  -6   2   1  278.77   23.30
   6   2  -1  359.46   23.80
  -6   2   1  346.27   18.90
   5  -2  -1    3.30    0.70
  -5  -2   1    2.40    1.80
  -5  -2   1    6.70    7.80
   5  -2  -1   -2.20    5.20
   5  -2  -1    4.70    3.80
   5  -2  -1    1.80    1.50
  -5  -2   1    4.70    5.60
   5  -2  -1    6.80   15.40
  -5  -2   1    2.90    1.20
   5   2  -1    2.70    2.90
  -5   2   1    8.00    8.80
  -5   2   1    4.80    1.00
   5   2  -1    2.20    9.90
  -5   2   1    4.30    1.90
   5   2  -1    4.50    1.00
   5   2  -1    5.00    6.30
  -5   2   1   -1.20    5.60
   5   2  -1    1.80    1.80
   4  -2  -1   42.10    2.20
   4  -2  -1   35.10    3.00
  -4  -2   1   36.10    3.60
   4  -2  -1   35.40   13.00
  -4  -2   1   33.40    6.30
  -4  -2   1   38.80    2.80
   4  -2  -1   41.40    7.30
   4   2  -1   34.80    2.50
  -4   2   1   41.60    3.70
   4   2  -1   38.50    3.20
  -4   2   1   39.40    2.40
   4   2  -1   42.90    7.40
   4   2  -1   31.50    9.70
  -4   2   1   39.40   12.30
  -4   2   1   44.90    6.20
   3  -2  -1  111.89    6.10
   3  -2  -1  113.49    5.60
   3  -2  -1   87.49   15.70
  -3  -2   1   99.39    5.90
   3  -2  -1  112.39    9.60
  -3  -2   1  105.79    6.50
  -3  -2   1  102.69    8.90
  -3   2   1  117.09    9.10
  -3   2   1  111.29    5.60
  -3   2   1   88.29   16.20
   3   2  -1  110.99    5.90
   3   2  -1  109.39   10.20
  -3   2   1  107.89    6.30
   3   2  -1   95.89   10.40
   3   2  -1  107.49    6.20
  -2  -2   1  168.48    9.00
  -2  -2   1  158.38    8.70
   2  -2  -1  164.08   10.70
  -2  -2   1  161.38   11.20
   2  -2  -1  149.99   16.00
  -2   2   1  163.68   10.70
   2   2  -1  178.18   10.60
  -2   2   1  165.18   11.80
   2   2  -1  167.48    8.70
  -2   2   1  154.18   16.20
   2   2  -1  167.98    8.90
   2   2  -1  170.48   11.20
  -2   2   1  165.38    8.80
   1  -2  -1    1.30    0.90
   1  -2  -1    2.50    1.80
   1  -2  -1    1.70    0.30
  -1  -2   1    1.60    0.50
   1  -2  -1    0.40    0.40
  -1  -2   1    1.10    0.50
  -1   2   1    1.90    4.50
  -1   2   1    1.40    0.30
  -1   2   1    0.50    0.30
   1   2  -1    0.10    0.50
  -1   2   1   -2.50    2.10
  -1   2   1    0.90    0.80
   1   2  -1    2.50    0.40
   1   2  -1    1.20    0.40
   0  -2   1 2979.90  154.58
  -1  -2  -1  261.37   14.00
  -1  -2  -1  271.87   13.70
   1  -2   1  258.67   13.60
  -1  -2  -1  272.97   13.90
   1  -2   1  228.58   18.40
   1  -2   1  267.07   16.50
   1  -2   1  272.57   15.10
   1   2   1  266.17   13.80
   1   2   1  267.37   14.00
   1   2   1  265.57   13.70
  -1   2  -1  273.07   18.40
  -1   2  -1  293.47   15.30
   2  -2   1  137.09    9.10
   2  -2   1  139.19   12.10
   2  -2   1  114.49   13.80
  -2  -2  -1  141.69    7.50
  -2  -2  -1  161.88    9.50
   2  -2   1  128.79    7.20
   2  -2   1  132.09    7.60
  -2  -2  -1  137.09    7.80
  -2   2  -1  130.89   12.10
   2   2   1  138.69    7.70
   2   2   1  140.39    7.30
  -2   2  -1  134.49   13.20
   2   2   1  134.49    7.40
  -2   2  -1  152.38    9.30
  -3  -2  -1    8.00    1.20
   3  -2   1    8.60    0.90
  -3  -2  -1    4.90    3.30
   3  -2   1    4.20    3.10
   3  -2   1    6.60    1.30
  -3  -2  -1    9.70    1.70
   3  -2   1    5.00    7.30
   3   2   1   22.10    5.30
   3   2   1    9.90    1.10
  -3   2  -1   10.70    1.20
  -3   2  -1    4.10    5.50
  -3   2  -1    7.80    3.20
  -3   2  -1   10.30    7.30
   3   2   1    6.30    1.30
  -3   2  -1    8.10    1.70
   4  -2   1 1245.48   65.99
   4  -2   1 1320.77   68.69
  -4  -2  -1 1288.97   66.39
   4  -2   1 1262.47   65.29
  -4  -2  -1 1276.77   68.09
  -4  -2  -1 1333.67   65.79
  -4   2  -1 1275.57   75.59
   4   2   1 1267.37   65.59
   4   2   1 1305.77   66.19
  -4   2  -1 1276.37   66.29
   4   2   1 1329.07   68.79
  -4   2  -1 1175.28   65.49
  -4   2  -1 1302.67   67.89
  -5  -2  -1 1299.17   71.39
   5  -2   1 1325.87   69.09
   5  -2   1 1367.66   68.19
  -5  -2  -1 1357.26   69.49
   5  -2   1 1420.46   72.79
  -5  -2  -1 1387.86   68.79
  -5   2  -1 1348.97   71.29
  -5   2  -1 1381.26   81.49
   5   2   1 1309.37   68.39
   5   2   1 1130.79   68.99
  -5   2  -1 1381.56   69.49
  -5   2  -1 1284.17   68.49
   5   2   1 1354.46   72.39
   5   2   1 1374.56   77.09
  -6  -2  -1  398.36   22.30
  -6  -2  -1  421.06   21.40
   6  -2   1  411.66   26.70
  -6  -2  -1  387.36   25.70
   6  -2   1  413.86   20.60
  -6   2  -1  395.36   34.40
   6   2   1  428.66   26.40
  -6   2  -1  385.66   21.10
  -6   2  -1  373.66   25.30
   6   2   1  379.36   20.90
  -6   2  -1  391.96   22.10
   6   2   1  377.96   34.30
  -7  -2  -1   55.29    4.70
   7  -2   1   49.00   10.30
  -7  -2  -1   54.89    6.30
   7  -2   1   52.99    3.60
  -7   2  -1   51.79    6.00
   7   2   1   47.10   10.00
  -7   2  -1   48.10   15.50
  -7   2  -1   54.49    4.60
   8  -2   1   59.89   14.00
  -8  -2  -1   64.39    7.30
   8  -2   1   58.49    4.20
  -8  -2  -1   71.39    5.70
  -8   2  -1   57.69    5.30
   8   2   1   81.99   14.00
  -8   2  -1   73.09   22.80
  -9  -2  -1  143.39   11.70
   9  -2   1  164.08   21.50
  -9  -2  -1  146.89    9.80
   9   2   1  173.38   21.40
  -9   2  -1  130.19    9.00
  -9   2  -1  118.19   31.70
 -10  -2  -1  171.68   11.80
  10  -2   1  164.98   24.70
 -10   2  -1  138.89   38.70
  10   2   1  146.99   23.50
  10   2   1  160.98   10.70
 -11  -2  -1   61.39    7.80
  11  -2   1   26.00   25.10
 -11  -2  -1   80.79   38.20
  11   2   1   74.49    7.00
 -11   2  -1   89.19   40.00
  11  -3  -1   56.29   25.40
 -11  -3   1    6.00    4.90
 -11  -3   1   11.30    6.70
 -11   3   1   -6.80   27.50
 -11   3   1   -8.80   32.90
 -10  -3   1  132.29   10.30
 -10  -3   1  157.58   12.60
  10  -3  -1  128.79   24.60
 -10   3   1  140.79   34.60
  10   3  -1  106.99   23.70
 -10   3   1  139.19   12.20
  -9  -3   1    2.60    2.90
  -9  -3   1    7.80    4.40
   9  -3  -1  -15.90   15.50
  -9  -3   1    6.80   15.10
  -9   3   1    3.80   19.10
  -9   3   1    4.50    4.30
   9   3  -1   -6.40   15.00
  -9   3   1  -15.30   21.80
   8  -3  -1   12.90    1.40
  -8  -3   1   11.20    3.50
  -8  -3   1    8.80    2.60
   8  -3  -1    6.40   11.90
  -8   3   1   14.10   15.80
  -8   3   1   13.70   15.60
   8   3  -1   20.30   10.40
  -8   3   1    8.20    2.60
  -8   3   1   13.80    3.70
   8   3  -1  -10.60   26.30
  -7  -3   1   12.70   10.40
   7  -3  -1    2.80    0.80
   7  -3  -1    7.60    9.30
  -7  -3   1    3.10    1.70
  -7  -3   1    3.00    2.70
  -7   3   1   -1.90    2.50
   7   3  -1   -9.50    8.70
  -7   3   1    3.10   15.00
  -7   3   1    2.40    1.70
  -7   3   1    7.70   11.90
   7   3  -1   -0.10   18.90
  -6  -3   1   32.70    4.20
   6  -3  -1   43.40    8.80
   6  -3  -1   34.70    2.10
  -6  -3   1   31.10    3.00
  -6   3   1   29.40    2.70
   6   3  -1   42.40   15.40
   6   3  -1   47.60    9.10
  -6   3   1   36.60   13.40
  -6   3   1   37.00    4.10
  -6   3   1   26.90   12.50
   5  -3  -1 2815.42  141.59
  -5  -3   1 2784.82  137.79
   5  -3  -1 2213.48  152.08
   5  -3  -1 2799.62  137.19
  -5  -3   1 2679.13  140.79
   5  -3  -1 2665.93  136.29
  -5  -3   1 2747.12  136.99
   5   3  -1 2769.32  141.49
  -5   3   1 2661.23  136.49
  -5   3   1 2893.61  137.59
  -5   3   1 2799.72  151.48
   5   3  -1 2326.27  144.09
  -5   3   1 2708.13  140.39
   5   3  -1 2643.44  136.79
   4  -3  -1  346.57   15.60
   4  -3  -1  311.87   20.80
   4  -3  -1  282.47   29.80
   4  -3  -1  296.37   16.30
  -4  -3   1  322.47   16.30
  -4  -3   1  306.57   16.90
  -4  -3   1  320.27   20.40
  -4   3   1  323.07   19.50
   4   3  -1  262.57   21.90
  -4   3   1  313.67   24.10
  -4   3   1  283.97   28.80
   4   3  -1  291.77   20.70
   4   3  -1  293.07   16.10
   4   3  -1  297.07   16.40
   3  -3  -1  364.86   23.90
  -3  -3   1  398.36   23.90
   3  -3  -1  388.46   32.30
   3  -3  -1  416.66   20.70
  -3  -3   1  412.06   20.70
  -3   3   1  367.86   25.10
   3   3  -1  389.36   20.50
   3   3  -1  407.46   23.30
  -3   3   1  411.36   20.90
   3   3  -1  398.16   20.80
  -3   3   1  380.86   23.20
  -3   3   1  384.26   32.80
  -2  -3   1 1551.84   80.99
   2  -3  -1 1626.24   83.09
   2  -3  -1 1714.13   90.59
  -2  -3   1 1682.33   83.39
   2  -3  -1 1514.45   80.69
  -2  -3   1 1519.65   80.79
  -2   3   1 1662.43   83.19
   2   3  -1 1513.65   80.79
  -2   3   1 1461.05   89.69
  -2   3   1 1611.94   82.89
  -2   3   1 1588.14   80.89
   2   3  -1 1590.04   80.89
   1  -3  -1  450.35   22.30
   1  -3  -1  399.86   23.00
   1  -3  -1  453.25   22.50
  -1  -3   1  448.06   22.60
  -1  -3   1  450.05   22.50
  -1   3   1  455.75   22.40
  -1   3   1  456.75   29.40
   1   3  -1  437.06   22.50
  -1   3   1  454.65   24.70
   1   3  -1  410.96   22.50
   1   3  -1  403.86   24.60
   0  -3   1  241.98   15.10
   0  -3   1  244.88   17.20
   0  -3  -1  236.98   12.40
   0  -3   1  238.38   12.30
   0  -3   1  246.58   12.20
   0  -3  -1  242.38   14.50
   0  -3  -1  259.57   12.40
   0   3  -1  212.68   16.50
   0   3   1  241.98   12.50
   0   3   1  244.38   12.30
   0   3  -1  249.88   12.20
   0   3   1  257.37   15.10
   0   3  -1  222.28   12.30
   0   3   1  200.48   12.30
  -1  -3  -1 1168.28   61.59
   1  -3   1 1087.09   68.09
  -1  -3  -1 1229.88   61.89
   1  -3   1 1151.38   61.49
   1  -3   1 1297.37   63.69
  -1  -3  -1 1251.87   61.89
  -1   3  -1 1135.29   67.79
   1   3   1 1235.38   61.79
   1   3   1 1292.37   61.89
  -1   3  -1 1337.77   63.99
  -1   3  -1 1177.78   61.49
   1   3   1 1150.78   61.59
   2  -3   1  624.74   33.20
   2  -3   1  617.54   31.30
   2  -3   1  561.24   36.20
   2  -3   1  549.85   30.80
  -2  -3  -1  643.64   31.40
  -2  -3  -1  611.04   31.60
   2  -3   1  559.74   40.00
   2   3   1  597.94   31.10
  -2   3  -1  640.04   33.50
   2   3   1  609.54   31.20
   2   3   1  644.04   31.50
  -2   3  -1  606.24   39.40
   3  -3   1  456.85   23.80
   3  -3   1  482.75   27.10
  -3  -3  -1  467.85   24.70
   3  -3   1  459.75   24.40
  -3  -3  -1  473.95   24.30
  -3  -3  -1  441.76   26.50
   3  -3   1  504.95   32.00
  -3   3  -1  456.65   30.80
  -3   3  -1  469.85   33.90
  -3   3  -1  480.85   26.70
   3   3   1  448.56   24.10
   3   3   1  463.65   24.50
   3   3   1  455.65   24.10
   4  -3   1 2315.87  121.89
   4  -3   1 2378.26  122.69
  -4  -3  -1 2468.25  123.19
   4  -3   1 2418.16  125.39
   4  -3   1 2120.29  135.69
  -4  -3  -1 2426.66  122.59
  -4  -3  -1 2459.45  125.29
  -4   3  -1 2488.55  124.99
  -4   3  -1 2225.58  131.19
   4   3   1 2415.36  122.29
   4   3   1 2224.98  122.39
   4   3   1 2441.56  122.89
  -4   3  -1 2789.32  134.59
   5  -3   1 1094.39   57.99
   5  -3   1 1074.89   53.19
   5  -3   1 1062.19   54.19
  -5  -3  -1 1057.19   53.89
  -5  -3  -1 1005.70   57.09
  -5  -3  -1 1022.00   54.59
   5   3   1 1191.88   61.49
  -5   3  -1  901.01   53.39
   5   3   1 1024.90   53.59
  -5   3  -1  993.90   64.99
  -5   3  -1 1056.59   56.89
  -6  -3  -1  733.43   35.90
   6  -3   1  700.23   40.70
  -6  -3  -1  707.03   36.80
  -6  -3  -1  634.34   40.20
   6  -3   1  707.33   34.90
  -6   3  -1  609.94   35.30
   6   3   1  683.03   47.00
  -6   3  -1  690.63   49.70
  -6   3  -1  658.53   39.80
   7  -3   1  479.55   24.60
  -7  -3  -1  495.85   26.90
   7  -3   1  505.35   32.20
  -7  -3  -1  507.05   25.80
   7   3   1  510.75   32.10
  -7   3  -1  498.45   42.20
  -7   3  -1  429.66   25.20
   7   3   1  390.16   42.80
   8  -3   1   85.99    5.30
   8  -3   1   72.89   14.40
  -8  -3  -1   75.19    6.40
  -8  -3  -1   77.89    7.70
   8   3   1   79.19    5.90
  -8   3  -1   59.19   20.60
  -8   3  -1   65.09    5.90
  -9  -3  -1  187.08   12.10
  -9  -3  -1  174.78   13.30
   9  -3   1  160.68   23.10
   9   3   1  201.08   11.70
  -9   3  -1  166.78   31.10
 -10  -3  -1   56.39    6.40
  10  -3   1   41.40   21.40
  10   3   1   50.39    5.70
 -10   3  -1   74.19   29.00
  11  -3   1   -3.20   23.10
 -11  -3  -1   39.10    6.30
 -11   3  -1   18.70   33.90
  11   3   1   21.40    4.60
 -11   3  -1   52.89   29.30
 -11  -4   1    4.40    5.10
 -11  -4   1   -2.40    7.10
  11  -4  -1   -1.30   25.70
 -11   4   1    4.80   28.60
  11   4  -1   -1.60    3.80
 -10  -4   1    5.20    4.10
  10  -4  -1    6.40   20.30
 -10  -4   1    5.00    4.80
 -10   4   1    5.40   25.20
 -10   4   1   22.10   23.80
   9  -4  -1  109.19   21.60
  -9  -4   1  105.69    8.20
  -9  -4   1  113.99   10.60
  -9   4   1   90.59   24.60
  -9   4   1  190.18   33.50
  -9   4   1  111.09   10.10
  -8  -4   1  124.29    7.90
   8  -4  -1  113.69   18.40
  -8  -4   1  124.09    9.20
  -8   4   1  121.89    9.40
  -8   4   1   92.99    6.70
  -8   4   1  169.98   28.80
   8   4  -1   91.69   30.90
  -8   4   1  100.99   20.80
   7  -4  -1  411.16   19.40
  -7  -4   1  389.06   21.80
  -7  -4   1  392.96   20.70
   7  -4  -1  357.66   27.80
  -7   4   1  382.56   21.50
  -7   4   1  348.57   33.40
   7   4  -1  286.07   36.80
  -6  -4   1  198.88   12.20
   6  -4  -1  191.78   18.20
  -6  -4   1  213.78   11.30
  -6   4   1  194.98   12.00
  -6   4   1  196.78   26.90
   6   4  -1  183.28   24.60
  -6   4   1  187.68   24.20
  -5  -4   1  198.48   18.80
  -5  -4   1  218.18   12.40
  -5  -4   1  209.48   11.50
   5  -4  -1  227.68   17.20
   5  -4  -1  209.68   11.60
  -5   4   1  193.58   22.00
  -5   4   1  195.98   17.80
   5   4  -1  168.08   20.00
  -5   4   1  204.08   25.60
  -5   4   1  222.68   12.20
   4  -4  -1  947.31   68.79
  -4  -4   1 1026.60   53.99
   4  -4  -1 1033.60   53.49
   4  -4  -1 1047.00   57.29
  -4  -4   1 1054.19   57.39
  -4  -4   1 1065.09   53.49
   4   4  -1 1077.59   53.69
   4   4  -1 1046.40   53.29
  -4   4   1 1001.20   59.69
  -4   4   1 1089.99   53.89
  -4   4   1  997.50   66.99
  -4   4   1 1018.00   56.89
   4   4  -1 1057.99   57.39
  -3  -4   1   49.40    7.70
  -3  -4   1   59.39    4.10
   3  -4  -1   72.99    4.10
   3  -4  -1   86.69   16.30
   3  -4  -1   73.59    8.70
  -3  -4   1   65.99    4.70
   3   4  -1   63.39    3.90
  -3   4   1   72.69    8.30
   3   4  -1   67.49    4.20
  -3   4   1   66.49    8.10
  -3   4   1   74.09    4.40
  -3   4   1   65.49   15.60
   2  -4  -1  826.02   47.10
   2  -4  -1  952.90   47.60
  -2  -4   1  875.91   44.80
   2  -4  -1  867.41   44.40
   2  -4  -1  832.72   44.30
   2  -4  -1 1006.10   56.19
  -2   4   1  825.62   55.49
  -2   4   1  899.01   47.70
   2   4  -1  815.52   44.30
   2   4  -1  840.92   44.50
  -2   4   1  809.92   44.20
   2   4  -1  898.71   44.60
  -2   4   1  899.91   44.50
   1  -4  -1 4114.69  219.98
  -1  -4   1 3976.10  219.48
   1  -4  -1 4617.74  222.18
  -1  -4   1 4108.19  219.38
  -1   4   1 4684.73  222.48
   1   4  -1 3897.51  219.38
  -1   4   1 4630.14  228.48
   1   4  -1 4536.65  223.18
   0  -4   1  592.14   32.30
   0  -4  -1  675.73   32.40
   0  -4   1  636.54   32.20
   0  -4  -1  643.54   32.40
   0  -4  -1  647.74   35.30
   0  -4   1  630.44   35.60
   0   4   1  635.84   32.30
   0   4   1  651.13   35.60
   0   4  -1  605.44   32.20
   0   4   1  632.64   32.20
   0   4  -1  653.13   32.20
   0   4  -1  580.14   38.00
   0   4   1  610.04   32.60
  -1  -4  -1 2244.28  113.79
   1  -4   1 2160.18  121.89
  -1  -4  -1 2274.27  113.79
   1  -4   1 2417.46  116.39
  -1  -4  -1 2141.29  113.49
   1  -4   1 2211.98  113.39
  -1  -4  -1 2415.06  116.99
   1  -4   1 2123.39  113.49
   1   4   1 2177.78  113.49
   1   4   1 2151.68  113.69
  -1   4  -1 2452.95  116.89
   1   4   1 2109.29  113.69
  -1   4  -1 2158.58  121.39
   2  -4   1  736.03   39.10
  -2  -4  -1  712.43   36.60
   2  -4   1  730.43   36.30
   2  -4   1  713.53   41.30
  -2  -4  -1  762.42   36.40
   2  -4   1  588.64   45.70
   2  -4   1  672.33   35.90
   2   4   1  680.03   36.00
  -2   4  -1  691.13   45.90
  -2   4  -1  722.03   39.10
   2   4   1  747.83   36.40
   2   4   1  668.93   36.20
   3  -4   1  542.85   27.50
  -3  -4  -1  545.05   27.50
  -3  -4  -1  480.85   29.90
   3  -4   1  548.55   30.40
  -3  -4  -1  525.85   27.90
   3  -4   1  507.95   34.50
   3   4   1  511.85   27.10
   3   4   1  506.65   27.20
  -3   4  -1  572.34   33.10
  -3   4  -1  523.65   38.20
   3   4   1  520.25   27.60
  -3   4  -1  512.45   30.40
   4  -4   1  179.08   29.30
   4  -4   1  240.78   17.00
  -4  -4  -1  237.48   13.50
  -4  -4  -1  252.27   13.00
  -4  -4  -1  235.58   16.90
   4  -4   1  224.68   13.00
  -4   4  -1  221.48   21.70
   4   4   1  229.38   12.60
   4   4   1  237.98   12.60
  -4   4  -1  266.47   24.80
   4   4   1  232.08   13.10
  -4   4  -1  234.08   16.90
   5  -4   1    2.40    1.80
   5  -4   1    0.70    5.70
  -5  -4  -1    4.20    1.40
  -5  -4  -1    5.10    2.20
  -5  -4  -1  -11.30    7.20
  -5   4  -1   10.00   10.10
  -5   4  -1    3.30    8.80
   5   4   1    5.00    7.30
   5   4   1    5.10    1.20
  -5   4  -1    7.50    6.90
   6  -4   1   65.99    9.50
   6  -4   1   58.49    3.50
  -6  -4  -1   66.89    5.80
  -6  -4  -1   65.49    4.90
  -6   4  -1   88.49   18.00
   6   4   1   60.69   13.20
   6   4   1   69.49    4.50
  -6   4  -1   62.09   15.00
  -7  -4  -1  350.16   20.70
   7  -4   1  356.96   18.10
  -7  -4  -1  375.86   19.60
   7  -4   1  349.27   26.10
   7   4   1  281.27   36.10
  -7   4  -1  327.97   33.30
   7   4   1  362.86   19.20
   8  -4   1   20.50   11.80
  -8  -4  -1   16.70    3.40
  -8  -4  -1   16.40    4.60
  -8   4  -1   22.10   17.80
  -8   4  -1    7.30   15.50
   8   4   1   11.80    2.50
  -9  -4  -1   17.50    4.10
   9  -4   1   18.90   15.60
  -9  -4  -1   11.90    4.70
  -9   4  -1    1.20   21.10
  -9   4  -1   23.10   21.00
   9   4   1   15.50    3.30
  10  -4   1   93.29   23.30
 -10  -4  -1   80.59    8.60
 -10   4  -1   50.29   30.80
  10   4   1   69.49    6.90
 -11  -4  -1   89.59   10.40
  11  -4   1   70.79   28.20
  11   4   1   74.19    7.80
 -11   4  -1   89.49   37.10
 -10  -5   1   -5.90    5.70
 -10  -5   1    0.80    4.10
  10  -5  -1   10.80   20.80
 -10   5   1   -8.80   23.90
 -10   5   1    0.80   21.60
  10   5  -1    0.90    3.20
  -9  -5   1   12.30    3.70
   9  -5  -1   -4.40   16.90
  -9  -5   1   19.50    4.60
   9   5  -1   10.20    3.10
  -9   5   1   15.00   20.90
  -9   5   1    6.50   17.70
  -8  -5   1   43.70    6.30
   8  -5  -1   57.49   15.40
  -8  -5   1   40.40    5.00
  -8   5   1   62.09   24.20
  -8   5   1   40.90   15.20
  -8   5   1   33.30    5.20
   7  -5  -1   47.00   12.00
  -7  -5   1   54.79    5.80
  -7  -5   1   44.50    4.70
   7   5  -1   34.00   19.50
  -7   5   1   72.49   20.90
  -7   5   1   49.70    5.30
  -7   5   1   44.10   14.30
   6  -5  -1  483.05   31.50
   6  -5  -1  452.45   24.90
  -6  -5   1  462.65   25.70
  -6  -5   1  474.05   24.80
  -6   5   1  509.85   43.90
  -6   5   1  510.85   25.50
  -6   5   1  429.96   35.60
   6   5  -1  390.66   35.10
  -5  -5   1 1212.08   61.39
   5  -5  -1 1212.08   65.59
   5  -5  -1 1081.99   60.49
  -5  -5   1 1233.18   60.69
   5   5  -1 1074.09   65.89
  -5   5   1 1267.27   61.09
  -5   5   1 1177.68   77.59
  -5   5   1 1145.09   68.69
   4  -5  -1   62.29   21.30
   4  -5  -1   89.79   10.30
  -4  -5   1   94.69    6.30
  -4  -5   1  116.39   13.00
   4  -5  -1   93.59    5.70
  -4  -5   1   96.89    5.80
  -4   5   1   94.09   11.70
  -4   5   1   80.99   18.10
  -4   5   1  107.79   11.60
   4   5  -1  115.09    9.90
  -4   5   1  100.39    6.30
   4   5  -1   82.79    5.50
   4   5  -1   92.49    6.00
   3  -5  -1  338.97   32.10
  -3  -5   1  300.37   16.20
   3  -5  -1  287.27   19.40
  -3  -5   1  315.37   20.80
  -3  -5   1  296.17   15.80
   3  -5  -1  303.77   15.50
   3   5  -1  296.27   15.80
  -3   5   1  306.87   15.80
   3   5  -1  280.47   15.60
  -3   5   1  293.97   29.20
   3   5  -1  292.87   15.40
  -3   5   1  269.67   19.90
   2  -5  -1  312.97   20.50
   2  -5  -1  410.96   23.70
  -2  -5   1  397.06   19.70
   2  -5  -1  375.06   22.60
   2  -5  -1  388.76   19.30
   2  -5  -1  386.96   19.40
  -2  -5   1  392.56   19.90
   2   5  -1  403.26   19.60
   2   5  -1  371.46   19.20
  -2   5   1  373.96   23.50
  -2   5   1  370.76   19.20
   2   5  -1  353.06   19.50
  -2   5   1  333.17   31.70
   1  -5  -1 1697.03   82.19
   1  -5  -1 1697.73   85.09
  -1  -5   1 1566.44   81.59
  -1  -5   1 1555.24   81.69
   1  -5  -1 1635.94   81.59
   1   5  -1 1520.85   81.59
  -1   5   1 1511.85   81.49
   1   5  -1 1549.54   86.69
   1   5  -1 1650.93   81.49
  -1   5   1 1611.04   85.29
  -1   5   1 1606.74   91.89
   0  -5  -1  582.64   29.90
   0  -5  -1  656.73   29.80
   0  -5  -1  619.04   33.80
   0  -5   1  585.24   29.80
   0  -5   1  577.64   33.80
   0  -5   1  585.54   29.70
   0  -5   1  576.34   29.50
   0   5  -1  599.14   29.50
   0   5   1  573.14   29.50
   0   5  -1  493.45   36.60
   0   5   1  586.14   33.90
   0   5  -1  569.24   29.60
   0   5   1  504.85   30.00
   0   5   1  574.84   29.70
  -1  -5  -1  512.05   30.00
   1  -5   1  491.25   25.30
  -1  -5  -1  509.65   25.90
   1  -5   1  488.45   25.50
  -1  -5  -1  487.35   25.80
   1  -5   1  499.85   29.20
  -1  -5  -1  493.85   25.50
   1  -5   1  456.25   34.70
  -1   5  -1  449.86   35.00
   1   5   1  519.25   25.60
   1   5   1  513.25   25.60
  -1   5  -1  502.45   25.40
  -1   5  -1  524.75   29.80
   1   5   1  490.75   25.70
   2  -5   1  265.97   13.20
   2  -5   1  211.18   25.60
  -2  -5  -1  248.38   13.70
   2  -5   1  234.68   17.90
   2  -5   1  248.18   12.90
  -2  -5  -1  252.27   13.50
   2  -5   1  260.97   17.40
  -2  -5  -1  250.87   13.00
   2   5   1  243.18   13.00
  -2   5  -1  258.27   12.80
   2   5   1  251.47   13.30
  -2   5  -1  242.18   17.10
   2   5   1  262.57   13.40
  -2   5  -1  226.78   24.30
   3  -5   1 3011.00  152.48
   3  -5   1 2932.71  149.29
  -3  -5  -1 2929.01  149.49
   3  -5   1 2970.70  156.88
   3  -5   1 2495.45  162.38
  -3  -5  -1 3018.50  149.88
   3   5   1 3104.79  149.59
  -3   5  -1 3009.10  162.28
   3   5   1 2792.32  149.09
  -3   5  -1 3030.10  152.98
   3   5   1 2881.51  149.29
   4  -5   1  431.16   27.20
  -4  -5  -1  460.15   24.60
  -4  -5  -1  439.06   28.50
   4  -5   1  450.15   23.90
  -4  -5  -1  453.15   24.00
  -4   5  -1  419.36   28.60
  -4   5  -1  514.45   37.80
   4   5   1  430.56   24.10
  -4   5  -1  541.25   32.20
   4   5   1  417.96   23.60
  -5  -5  -1    4.00    1.60
   5  -5   1   10.90    5.80
   5  -5   1    5.60    2.20
  -5  -5  -1   15.00    9.00
  -5  -5  -1    5.30    2.40
  -5   5  -1   -0.30    8.10
   5   5   1   -2.40    7.50
  -5   5  -1    8.70   11.30
   5   5   1    4.80    1.30
  -5   5  -1    0.50    8.20
  -6  -5  -1   15.50    3.30
  -6  -5  -1   17.20    2.60
   6  -5   1   22.40    8.10
   6   5   1   13.80    2.00
  -6   5  -1   29.50   13.60
  -6   5  -1   14.30   10.00
   6   5   1   17.70   10.30
   7  -5   1   28.60   10.10
  -7  -5  -1   39.90    4.10
  -7  -5  -1   32.00    5.10
  -7   5  -1   21.40   11.70
   7   5   1   30.90    3.30
   7   5   1   31.30   19.00
  -7   5  -1   39.80   16.90
  -8  -5  -1   22.70    3.90
   8  -5   1    7.70   12.40
  -8  -5  -1   20.30    4.60
   8   5   1   27.50    3.60
  -8   5  -1   27.00   15.10
  -8   5  -1   53.89   21.50
  -9  -5  -1  456.75   26.90
   9  -5   1  401.66   37.80
  -9  -5  -1  465.55   25.30
  -9   5  -1  387.46   47.00
   9   5   1  463.85   24.70
 -10  -5  -1   82.39    8.90
  10  -5   1   94.39   22.30
  10   5   1   87.59    7.50
 -10   5  -1   90.89   29.50
 -10  -6   1   49.20    7.60
  10  -6  -1   37.30   21.50
 -10  -6   1   23.90    5.20
 -10   6   1   68.39   31.90
  10   6  -1   37.20    5.00
  -9  -6   1  373.26   22.80
   9  -6  -1  330.17   35.60
  -9  -6   1  363.56   21.20
  -9   6   1  468.75   48.50
   9   6  -1  372.46   20.70
  -9   6   1  335.77   38.00
   8  -6  -1    0.30   13.40
  -8  -6   1    8.00    4.50
  -8  -6   1    3.30    2.90
   8   6  -1    3.70    2.10
  -8   6   1   -1.10   11.90
  -8   6   1  -12.10   19.20
   7  -6  -1   13.70    9.30
  -7  -6   1   28.20    3.50
  -7  -6   1   20.50    4.40
   7   6  -1   41.90   19.00
  -7   6   1   18.70   19.50
   7   6  -1   19.90    2.70
  -7   6   1   14.00   11.80
  -6  -6   1   20.10    3.70
   6  -6  -1   16.60    3.00
  -6  -6   1   19.30    2.70
   6  -6  -1   32.20   10.00
  -6   6   1   21.90   17.80
   6   6  -1   12.70    4.70
   6   6  -1   15.10   12.60
  -6   6   1    4.70   10.10
   6   6  -1   18.10    2.30
   5  -6  -1  632.94   37.30
  -5  -6   1  621.04   32.30
  -5  -6   1  624.24   33.00
   5  -6  -1  564.34   31.90
   5   6  -1  596.94   37.10
   5   6  -1  622.84   31.90
  -5   6   1  567.84   49.60
  -5   6   1  673.23   38.80
   4  -6  -1  623.44   37.50
  -4  -6   1  644.74   33.40
  -4  -6   1  665.83   33.90
   4  -6  -1  627.14   33.00
   4   6  -1  640.04   32.90
   4   6  -1  647.74   33.40
  -4   6   1  597.84   49.20
   3  -6  -1   11.40    3.20
  -3  -6   1   14.90    2.30
   3  -6  -1   11.50    5.00
   3  -6  -1    2.60   16.10
   3  -6  -1    4.80    6.50
  -3  -6   1    9.40    1.50
   3  -6  -1   13.70    1.40
   3   6  -1   15.20    1.70
   3   6  -1   10.80    1.50
  -3   6   1    8.10   11.80
   3   6  -1    8.80    2.00
  -3   6   1   12.30    7.40
   3   6  -1   14.80    1.20
   2  -6  -1   93.49    8.50
   2  -6  -1   81.39    9.40
   2  -6  -1   75.39    6.20
  -2  -6   1   90.79    5.20
   2  -6  -1   81.59    4.70
  -2  -6   1   84.09    5.40
  -2   6   1  104.89   12.30
  -2   6   1   80.59    4.50
   2   6  -1   79.39   11.70
  -2   6   1   68.29   17.50
   2   6  -1   85.09    4.80
   2   6  -1   86.29    4.90
   1  -6  -1  453.85   29.00
  -1  -6   1  488.45   25.30
  -1  -6   1  484.35   25.20
   1  -6  -1  498.55   25.20
   1  -6  -1  537.15   25.80
   1   6  -1  416.26   31.80
  -1   6   1  477.65   30.90
  -1   6   1  479.95   25.00
   1   6  -1  513.15   25.00
  -1   6   1  513.35   38.00
   1   6  -1  464.85   25.10
   0  -6  -1    0.90    0.60
   0  -6  -1   -4.00    4.60
   0  -6   1    1.10    0.60
   0  -6   1    0.80    0.80
   0  -6  -1    1.60    1.00
   0  -6   1    5.80    5.40
   0  -6   1   -0.30    0.80
   0  -6   1   -5.00    4.70
   0   6   1    0.70    9.30
   0   6   1   -0.60    0.70
   0   6   1    0.10    0.30
   0   6  -1    0.00    0.50
   0   6  -1   -1.60    9.20
   0   6  -1    0.80    0.40
   1  -6   1   -2.00    1.80
  -1  -6  -1    0.20    1.00
   1  -6   1    0.80    0.70
   1  -6   1    7.00    4.90
  -1  -6  -1   12.80    5.90
   1  -6   1    3.90    4.70
  -1  -6  -1    1.30    0.50
   1  -6   1    2.60   10.40
   1  -6   1    1.40    0.40
  -1   6  -1   -1.10   11.90
  -1   6  -1   21.80    7.90
   1   6   1    0.70    0.80
   1   6   1    0.70    0.70
   1   6   1    1.80    0.80
  -1   6  -1    0.90    0.50
   2  -6   1 1412.56   73.79
   2  -6   1 1397.26   72.89
   2  -6   1 1298.77   82.59
  -2  -6  -1 1272.07   68.69
   2  -6   1 1340.87   68.59
   2  -6   1 1390.06   68.89
  -2  -6  -1 1336.67   69.19
  -2  -6  -1 1362.06   69.39
   2  -6   1 1322.27   68.69
   2   6   1 1454.45   69.09
  -2   6  -1 1322.77   68.59
   2   6   1 1293.17   68.69
  -2   6  -1 1404.76   73.79
  -2   6  -1 1261.37   80.99
   2   6   1 1339.27   68.99
  -3  -6  -1    7.70    2.20
  -3  -6  -1    8.50    1.60
   3  -6   1    3.80    2.50
   3  -6   1    6.90    4.50
   3  -6   1   10.90    1.60
   3  -6   1   10.80   16.10
   3  -6   1    7.40    0.90
   3  -6   1    6.90    8.00
  -3   6  -1    9.80    6.90
   3   6   1    9.90    1.80
   3   6   1    8.20    1.50
   3   6   1    9.00    1.20
  -3   6  -1   27.00    7.20
  -3   6  -1   11.80    9.80
   4  -6   1  764.22   49.80
   4  -6   1  771.72   44.00
  -4  -6  -1  788.82   40.30
  -4  -6  -1  727.03   45.40
  -4  -6  -1  764.02   40.70
   4  -6   1  757.82   40.00
   4   6   1  810.72   39.70
  -4   6  -1  815.32   54.99
  -4   6  -1  760.62   45.30
   4   6   1  739.03   40.20
   5  -6   1   53.89    8.50
  -5  -6  -1   55.49    4.50
   5  -6   1   51.89    4.70
  -5  -6  -1   56.59    5.50
  -5   6  -1   63.69   11.60
   5   6   1   53.89    3.70
  -5   6  -1   41.20   15.60
  -6  -6  -1   21.70    3.60
   6  -6   1   11.30    3.70
  -6  -6  -1   16.60    2.80
   6  -6   1   15.50    8.50
  -6   6  -1   23.20   15.00
   6   6   1   28.40   10.40
   6   6   1   16.50    2.30
  -6   6  -1   29.80   10.00
   7  -6   1  724.43   45.80
  -7  -6  -1  753.82   40.40
  -7  -6  -1  785.72   39.30
   7   6   1  735.43   51.89
   7   6   1  752.42   38.60
  -7   6  -1  641.64   49.00
   8  -6   1  134.39   18.70
  -8  -6  -1  142.89    9.80
  -8  -6  -1  143.59   11.10
   8   6   1  141.69    8.80
  -8   6  -1  122.99   22.00
   9  -6   1   -4.20   16.70
  -9  -6  -1   12.40    5.00
  -9  -6  -1    4.90    3.80
   9   6   1    1.40    2.70
  -9   6  -1    0.40   16.30
  -9   6  -1   -7.50   25.90
  10  -6   1  -16.90   21.00
 -10  -6  -1    6.80    5.10
  10   6   1   -0.40    3.30
 -10   6  -1    6.60   27.30
 -10  -7   1   75.49    8.40
 -10  -7   1   66.79    9.40
  10  -7  -1   57.19   23.30
 -10   7   1   74.09   34.70
  10   7  -1   67.29    7.30
  -9  -7   1   22.10    6.00
  -9  -7   1   17.60    4.00
   9  -7  -1   12.30   15.90
   9   7  -1   13.20    3.20
  -9   7   1   26.60   24.20
  -8  -7   1   43.30    6.60
  -8  -7   1   51.09    5.80
   8  -7  -1   18.90   14.80
  -8   7   1   52.99   13.00
  -8   7   1   38.40   25.80
   8   7  -1   49.40    4.50
  -7  -7   1   65.19    7.10
  -7  -7   1   76.99    6.20
   7  -7  -1   55.59   14.30
  -7   7   1   74.89   13.90
   7   7  -1   67.89    4.90
  -7   7   1   74.29   24.10
  -6  -7   1  326.27   19.00
   6  -7  -1  299.07   17.60
   6  -7  -1  342.97   26.00
  -6  -7   1  339.97   18.10
   6   7  -1  321.07   17.30
  -6   7   1  335.07   40.00
   5  -7  -1  317.57   17.20
   5  -7  -1  317.07   23.20
  -5  -7   1  329.07   18.40
  -5  -7   1  343.97   17.80
  -5   7   1  268.97   36.70
   5   7  -1  310.07   22.10
   5   7  -1  329.77   17.10
  -4  -7   1   39.00    4.20
   4  -7  -1   39.80    3.00
  -4  -7   1   38.80    3.50
   4  -7  -1   53.09    8.40
   4   7  -1   42.20    3.70
  -4   7   1   40.40   17.20
   4   7  -1   42.20    2.70
   3  -7  -1  109.59    9.60
   3  -7  -1  133.39   14.60
   3  -7  -1  158.28   13.90
   3  -7  -1  144.79    7.50
   3  -7  -1  138.39    7.60
  -3  -7   1  147.99    8.20
  -3  -7   1  144.09    8.60
   3   7  -1  147.19    8.00
  -3   7   1  141.09    7.30
   3   7  -1  144.29    7.40
   3   7  -1  156.08   15.10
  -3   7   1  140.39   22.90
  -2  -7   1  444.86   23.10
   2  -7  -1  450.75   22.60
   2  -7  -1  412.76   23.80
   2  -7  -1  450.55   27.80
  -2  -7   1  458.85   23.00
  -2   7   1  437.16   22.40
  -2   7   1  384.16   37.50
   2   7  -1  411.56   22.70
  -2   7   1  415.86   29.80
   2   7  -1  453.25   22.60
   2   7  -1  440.26   30.10
   1  -7  -1 4930.81  243.38
  -1  -7   1 4506.85  238.78
   1  -7  -1 4965.10  239.28
   1  -7  -1 4725.93  238.78
  -1  -7   1 5035.60  244.88
  -1  -7   1 4498.55  238.88
  -1   7   1 4424.26  238.58
  -1   7   1 4765.42  252.57
  -1   7   1 4942.71  244.88
   1   7  -1 4255.97  238.68
   1   7  -1 4388.86  246.68
   1   7  -1 4909.01  238.58
   0  -7  -1   39.10    2.80
   0  -7   1   27.90    2.10
   0  -7  -1   31.40    2.20
   0  -7   1   30.40    2.50
   0  -7   1   36.10    7.80
   0  -7  -1   25.30    6.30
   0   7  -1   30.50    1.80
   0   7   1   21.30    3.20
   0   7  -1   28.00   13.70
   0   7  -1   29.10    2.10
   0   7   1   25.00    2.20
   0   7   1   41.70   14.10
   1  -7   1  177.88   22.30
  -1  -7  -1  159.38   14.80
   1  -7   1  173.88    9.10
  -1  -7  -1  174.08    9.50
   1  -7   1  180.98   14.20
   1  -7   1  153.38    9.80
   1  -7   1  172.08    8.70
  -1  -7  -1  174.18    8.80
   1   7   1  157.18    9.20
  -1   7  -1  132.39   22.70
   1   7   1  168.58    9.30
  -1   7  -1  171.18    8.90
   1   7   1  173.78    9.00
  -2  -7  -1  137.89    7.50
   2  -7   1  137.09   24.20
  -2  -7  -1  139.99    8.20
  -2  -7  -1  138.39   15.20
   2  -7   1  142.89    7.60
  -2  -7  -1  138.19    8.50
   2  -7   1  143.59    7.60
   2  -7   1  141.09    7.40
   2  -7   1  157.78   13.40
   2  -7   1  121.19   12.80
  -2   7  -1  149.49   17.20
   2   7   1  133.99    8.00
  -2   7  -1  116.29   21.30
   2   7   1  144.49    7.60
  -2   7  -1  149.49    7.40
   2   7   1  143.19    7.90
   3  -7   1   58.79    8.70
   3  -7   1   58.09    4.00
   3  -7   1   62.39    3.40
  -3  -7  -1   69.09    5.10
  -3  -7  -1   56.59    4.20
   3  -7   1   60.09   12.10
   3  -7   1   45.40    5.90
  -3   7  -1   30.50   10.40
   3   7   1   63.99    4.20
   3   7   1   60.29    3.50
  -3   7  -1   47.60   14.90
   4  -7   1  727.43   49.10
   4  -7   1  741.03   43.30
  -4  -7  -1  744.93   39.50
  -4  -7  -1  749.53   39.10
   4  -7   1  735.03   38.70
   4   7   1  744.63   39.00
  -4   7  -1  804.32   55.99
   4   7   1  735.83   38.40
  -5  -7  -1   90.59    6.00
   5  -7   1   77.69   11.30
  -5  -7  -1   69.59    6.60
   5  -7   1   78.39    5.80
   5   7   1   78.09    4.90
  -5   7  -1   74.99   22.10
   6  -7   1  120.69    9.00
   6  -7   1  130.29   15.10
  -6  -7  -1  128.79    8.70
  -6  -7  -1  128.19    9.70
   6   7   1  126.89    7.50
  -6   7  -1  117.09   25.10
  -6   7  -1  161.28   18.10
  -7  -7  -1   23.80    4.70
   7  -7   1   12.80   10.90
  -7  -7  -1   26.90    3.90
  -7   7  -1   18.60   10.10
  -7   7  -1   23.70   18.60
   7   7   1   20.00    2.90
  -8  -7  -1  179.08   11.80
  -8  -7  -1  155.48   13.30
   8  -7   1  177.58   21.70
  -8   7  -1  257.57   36.60
  -8   7  -1  192.08   24.80
   8   7   1  168.38   10.50
   9  -7   1   54.49   18.80
  -9  -7  -1   61.89    8.40
  -9  -7  -1   64.49    7.50
  -9   7  -1   82.79   31.00
   9   7   1   65.69    6.10
  10  -7   1   27.40   21.20
 -10  -7  -1   50.69    6.50
  10   7   1   36.40    5.10
 -10   7  -1   89.09   32.20
 -10  -8   1   18.80    7.80
 -10  -8   1   13.30    5.10
  10  -8  -1   12.10   22.40
 -10   8   1    6.40   31.60
   9  -8  -1   11.00   18.40
  -9  -8   1    0.80    6.20
  -9  -8   1   11.90    4.10
   9   8  -1    1.70    2.90
  -9   8   1   33.70   26.70
  -8  -8   1    4.40    4.90
   8  -8  -1   15.80   15.00
  -8  -8   1    3.40    3.10
   8   8  -1    0.40    2.10
  -8   8   1  -31.00   26.20
   7  -8  -1   -9.70   10.40
  -7  -8   1    0.70    2.70
  -7  -8   1    5.70    4.40
  -7   8   1   17.60   11.10
   7   8  -1    6.50    1.60
  -7   8   1   22.00   22.50
   6  -8  -1   23.50    3.00
  -6  -8   1   28.80    4.60
   6  -8  -1   39.00   11.50
  -6  -8   1   36.70    4.20
  -6   8   1   24.90   21.90
   6   8  -1   25.20    2.70
   6   8  -1   14.20   10.60
   6   8  -1   16.10    5.40
   5  -8  -1  328.67   25.50
  -5  -8   1  318.67   18.60
   5  -8  -1  307.57   17.10
  -5  -8   1  343.67   18.00
   5   8  -1  317.37   17.00
  -5   8   1  280.67   41.40
   5   8  -1  341.97   21.20
  -4  -8   1   29.20    3.30
   4  -8  -1   28.20    2.30
  -4  -8   1   25.20    3.20
   4  -8  -1   24.70    8.60
  -4   8   1   24.30   16.80
   4   8  -1   28.80    2.00
   4   8  -1   20.50    3.40
   4   8  -1   36.90    9.10
   3  -8  -1    5.10    3.50
   3  -8  -1    2.00    1.10
   3  -8  -1   -1.50    6.90
   3  -8  -1   14.70    6.30
  -3  -8   1    6.70    1.60
  -3  -8   1    2.50    1.80
   3   8  -1    2.80    1.30
   3   8  -1   -4.30    8.40
  -3   8   1   11.40   13.70
  -3   8   1    2.70    0.60
  -2  -8   1    2.80    1.20
   2  -8  -1    0.30    1.30
   2  -8  -1    1.60    4.70
   2  -8  -1    2.60    6.70
  -2  -8   1    3.00    1.80
   2  -8  -1    2.10    2.40
  -2   8   1   -1.00   11.60
  -2   8   1    1.40    0.70
   2   8  -1   -2.10    9.50
   2   8  -1    2.50    0.90
   1  -8  -1   14.20    6.70
  -1  -8   1   22.90    8.40
  -1  -8   1   21.30    2.30
   1  -8  -1   18.20    2.40
   1  -8  -1   17.60    2.10
  -1  -8   1   19.20    2.10
   1   8  -1   19.30    2.00
  -1   8   1   11.20    3.10
  -1   8   1   19.40    1.70
   1   8  -1   12.40   13.30
  -1   8   1   15.60   13.50
   1   8  -1   20.10    1.60
   0  -8   1 1254.77   60.89
   0  -8   1 1166.08   60.89
   0  -8  -1 1135.49   66.19
   0  -8   1 1211.78   61.19
   0  -8  -1 1230.58   61.39
   0  -8   1 1125.39   66.59
   0  -8  -1 1238.08   60.99
   0   8  -1 1165.68   73.69
   0   8   1 1201.68   74.59
   0   8   1 1151.18   60.99
   0   8  -1 1219.08   60.69
   0   8  -1 1170.18   60.99
  -1  -8  -1    7.20    0.90
   1  -8   1   18.00    7.60
  -1  -8  -1    7.70    1.70
   1  -8   1    6.00    1.30
  -1  -8  -1   11.60    6.00
   1  -8   1   11.70    6.40
   1  -8   1    8.20    2.10
   1   8   1   -0.20   11.30
   1   8   1    8.20    1.40
   1   8   1    6.90    1.70
  -1   8  -1    7.50    0.90
  -1   8  -1    1.70   12.30
   1   8   1    6.90    1.00
  -2  -8  -1 2315.17  116.89
  -2  -8  -1 2265.87  122.69
   2  -8   1 2232.48  116.29
   2  -8   1 2336.27  134.69
  -2  -8  -1 2291.57  116.89
   2  -8   1 2343.87  121.79
  -2   8  -1 2218.38  116.09
  -2   8  -1 2097.79  130.59
   2   8   1 2351.56  116.39
   2   8   1 2339.97  116.29
   3  -8   1   37.40    2.50
   3  -8   1   38.40    2.30
   3  -8   1   31.10    5.10
  -3  -8  -1   33.80    3.80
   3  -8   1   35.00   11.00
   3  -8   1   38.30    2.90
   3  -8   1   32.40    8.30
  -3  -8  -1   42.50    3.60
  -3   8  -1   41.90   17.00
   3   8   1   38.50    3.30
   3   8   1   37.40    2.50
   4  -8   1   -3.00   11.70
   4  -8   1    2.20    6.20
  -4  -8  -1    5.20    1.80
   4  -8   1    3.00    1.60
  -4  -8  -1    5.10    2.40
  -4   8  -1   -1.40   14.30
   4   8   1    3.40    1.10
  -4   8  -1   11.40    9.50
   4   8   1    2.70    2.10
  -5  -8  -1  499.45   27.50
   5  -8   1  459.55   26.20
   5  -8   1  467.05   32.80
  -5  -8  -1  518.15   27.00
   5   8   1  504.05   26.00
  -5   8  -1  564.34   49.20
   6  -8   1   -6.60    7.50
   6  -8   1    2.80    3.10
  -6  -8  -1   -1.20    3.50
  -6  -8  -1    2.80    2.40
  -6   8  -1   21.80   17.80
   6   8   1    1.90    1.30
   6   8   1    2.20   11.80
  -6   8  -1    0.60    9.90
  -7  -8  -1   20.80    5.00
   7  -8   1   34.10   13.00
  -7  -8  -1   13.50    3.70
   7   8   1   20.60    2.80
  -7   8  -1   10.30   18.30
  -7   8  -1   28.60   10.90
   8  -8   1   10.00   14.40
  -8  -8  -1   11.90    5.40
  -8  -8  -1    4.80    3.70
  -8   8  -1   -6.70   22.90
  -8   8  -1    3.70   11.20
   8   8   1    7.40    2.40
  -9  -8  -1    5.10    6.10
  -9  -8  -1    3.50    4.50
   9  -8   1    8.30   18.70
   9   8   1    3.00    3.00
  -9   8  -1   30.50   26.10
  -9  -9   1    9.40    4.10
  -9  -9   1    5.10    6.80
   9  -9  -1    0.40   17.20
  -9   9   1    8.10   27.20
  -8  -9   1  110.99   11.50
   8  -9  -1  118.89   20.40
  -8  -9   1  129.99    9.40
  -8   9   1  108.39   31.30
  -7  -9   1   68.59    6.40
   7  -9  -1   36.00   13.70
  -7  -9   1   58.09    7.30
  -7   9   1   59.29   27.50
   7   9  -1   67.89    4.60
  -6  -9   1  414.66   22.00
   6  -9  -1  408.06   30.10
  -6  -9   1  382.46   22.90
   6   9  -1  381.06   20.60
  -6   9   1  366.16   50.49
   5  -9  -1   47.30   12.10
   5  -9  -1   37.50    3.40
  -5  -9   1   47.40    5.20
  -5  -9   1   47.10    4.40
   5   9  -1   47.20    7.20
  -5   9   1   43.50   22.50
   5   9  -1   45.00    3.10
   5   9  -1   33.90    4.80
   5   9  -1   47.80    9.60
   4  -9  -1  415.36   28.20
  -4  -9   1  458.05   22.00
  -4  -9   1  408.26   22.30
   4  -9  -1  364.96   20.60
   4   9  -1  407.56   20.70
  -4   9   1  357.06   42.50
   4   9  -1  375.36   28.90
  -3  -9   1    4.70    2.20
   3  -9  -1    7.30    8.10
   3  -9  -1    0.50    1.40
  -3  -9   1    5.10    1.70
   3  -9  -1    1.20    3.90
   3  -9  -1    7.40    8.30
  -3   9   1    5.00   15.80
   3   9  -1   12.20   11.60
   3   9  -1    0.00    1.30
  -3   9   1    2.80    0.70
   2  -9  -1   92.49   11.20
   2  -9  -1   79.59    6.40
  -2  -9   1   76.69    5.70
   2  -9  -1   55.49   10.90
   2  -9  -1   73.19    5.20
  -2  -9   1   70.49    5.10
  -2  -9   1   90.59   14.20
  -2   9   1   76.39    4.40
  -2   9   1   84.09   20.70
   2   9  -1   86.99   18.50
   2   9  -1   82.39    4.60
  -1  -9   1  118.49    7.10
   1  -9  -1   87.09   13.00
  -1  -9   1  116.39   15.00
   1  -9  -1  130.09    7.30
   1  -9  -1  122.69    7.20
  -1  -9   1  117.39    7.00
   1   9  -1  131.39    6.50
   1   9  -1  105.19   20.10
  -1   9   1  103.89   22.00
  -1   9   1  113.79    6.60
   0  -9  -1  174.88    9.20
   0  -9   1  172.68    9.50
   0  -9  -1  181.18    9.70
   0  -9  -1  155.48   15.80
   0  -9   1  177.08    9.00
   0  -9   1  162.38   16.70
   0  -9   1  163.98    9.10
   0   9  -1  170.28    8.80
   0   9   1  151.88   25.00
   0   9  -1  168.08    9.20
   0   9  -1  152.28   23.70
   0   9   1  163.08    9.30
   1  -9   1  373.06   19.80
   1  -9   1  360.86   26.30
  -1  -9  -1  343.77   26.20
   1  -9   1  367.66   19.40
  -1  -9  -1  383.46   19.00
  -1  -9  -1  364.56   19.80
  -1   9  -1  356.56   19.10
  -1   9  -1  317.57   33.60
   1   9   1  401.16   35.50
   1   9   1  379.16   19.00
   2  -9   1  138.99   16.00
  -2  -9  -1  146.59   16.90
   2  -9   1  148.59   15.70
  -2  -9  -1  145.09    8.10
   2  -9   1  107.19    7.30
   2  -9   1  108.89    9.00
  -2   9  -1  126.39   23.10
   2   9   1  168.38   24.50
   2   9   1  127.79    7.50
  -2   9  -1  140.79    7.00
   2   9   1  136.49    7.30
  -3  -9  -1  119.09    8.10
   3  -9   1  122.69    6.90
   3  -9   1  110.79   14.00
   3  -9   1  126.79   19.40
   3  -9   1  120.39    6.50
   3  -9   1  122.09    6.60
  -3  -9  -1  131.59    8.00
  -3  -9  -1  148.89   18.10
  -3   9  -1  124.59    6.50
   3   9   1  123.89    6.90
   3   9   1  124.49    7.30
  -3   9  -1  113.29   23.00
   4  -9   1  124.39    7.30
  -4  -9  -1  132.99    8.50
   4  -9   1  114.79   14.70
  -4  -9  -1  110.69    8.70
   4  -9   1  130.89   24.50
   4  -9   1  133.39    7.10
   4   9   1  134.49    7.20
  -4   9  -1  157.48   28.50
  -5  -9  -1 1075.19   57.79
  -5  -9  -1 1180.68   57.49
   5  -9   1 1032.60   56.29
   5  -9   1 1084.29   63.19
   5   9   1 1081.29   56.19
  -5   9  -1 1122.69   78.39
   6  -9   1   26.30   10.50
  -6  -9  -1   27.10    5.10
  -6  -9  -1   25.90    4.00
   6   9   1   29.70    2.80
  -6   9  -1   28.20   20.60
   7  -9   1   91.59   17.60
  -7  -9  -1  124.39    9.10
  -7  -9  -1  116.59   11.00
   7   9   1  116.79    7.20
  -7   9  -1  155.18   31.20
  -8  -9  -1   97.69    8.80
   8  -9   1  121.99   20.30
  -8  -9  -1   96.99   11.20
  -8   9  -1  118.79   31.10
  -9  -9  -1   13.50    4.80
   9  -9   1  -20.90   17.40
  -9   9  -1   -5.20   27.10
  -9 -10   1    2.00    4.60
   9 -10  -1    0.60   21.10
  -9 -10   1    2.30    6.90
  -9  10   1   30.40   31.20
  -8 -10   1   28.80    5.00
  -8 -10   1   42.20    7.00
   8 -10  -1   36.90   15.70
  -8  10   1   34.40   28.50
   7 -10  -1  196.28   23.90
  -7 -10   1  187.68   11.90
  -7 -10   1  161.48   13.40
  -7  10   1  179.88   36.90
  -6 -10   1    2.50    4.20
  -6 -10   1   -1.90    2.80
   6 -10  -1    2.20   12.10
  -6  10   1   -7.40   24.40
  -5 -10   1   45.10    5.10
  -5 -10   1   41.20    5.30
   5 -10  -1   44.00   12.00
  -5  10   1   35.00   24.60
   5  10  -1   42.00    3.00
  -4 -10   1  313.17   16.70
   4 -10  -1  261.07   23.50
   4 -10  -1  309.27   25.90
  -4 -10   1  301.67   17.00
  -4  10   1  276.97   41.10
   4  10  -1  262.57   25.50
  -3 -10   1  614.94   32.20
   3 -10  -1  560.24   33.40
  -3 -10   1  666.03   32.20
   3 -10  -1  568.44   38.80
   3 -10  -1  597.14   38.30
   3 -10  -1  613.94   31.50
   3  10  -1  624.64   31.40
  -3  10   1  566.34   56.39
   3  10  -1  529.05   42.60
  -3  10   1  637.74   30.90
  -2 -10   1  268.87   24.20
   2 -10  -1  275.07   14.60
   2 -10  -1  246.58   21.70
  -2 -10   1  272.67   14.90
   2 -10  -1  270.27   15.50
  -2 -10   1  264.07   14.90
   2  10  -1  274.87   14.10
  -2  10   1  255.57   14.00
  -2  10   1  260.67   34.20
  -1 -10   1    6.80    1.90
   1 -10  -1  -13.10    8.20
  -1 -10   1    4.50    1.70
   1 -10  -1   21.60    9.70
  -1 -10   1    8.00    8.60
   1 -10  -1   10.50    1.90
   1 -10  -1    9.60    2.00
   1  10  -1    7.30    1.10
   1  10  -1   16.40   14.20
  -1  10   1    6.60    1.30
  -1  10   1   -0.10   16.00
   0 -10  -1  703.63   43.60
   0 -10  -1  725.33   36.80
   0 -10  -1  735.63   36.20
   0 -10   1  716.83   36.60
   0 -10   1  693.43   43.80
   0 -10   1  727.43   35.90
   0  10  -1  618.04   50.29
   0  10   1  631.84   51.89
   1 -10   1  136.59   15.50
  -1 -10  -1  137.99   16.70
   1 -10   1  140.29    7.30
   1 -10   1  125.59    7.50
  -1 -10  -1  108.69    6.50
  -1 -10  -1  117.59    7.50
   1  10   1  123.19    6.60
  -1  10  -1  116.99    6.70
  -1  10  -1  124.19   22.80
   1  10   1  115.19   21.40
   2 -10   1   52.19    6.20
   2 -10   1   80.39   14.30
   2 -10   1   42.00   10.20
  -2 -10  -1   58.29    4.80
  -2 -10  -1   60.39   12.90
   2 -10   1   61.59    4.20
   2  10   1   72.79   17.90
  -2  10  -1   58.19    3.50
  -2  10  -1   56.99   19.80
   2  10   1   62.89    3.90
  -3 -10  -1   12.10    2.70
   3 -10   1   -6.50    7.80
   3 -10   1    7.70    5.10
  -3 -10  -1    9.40   11.70
   3 -10   1   13.80   12.90
   3 -10   1    9.50    1.80
   3  10   1   10.80    1.90
  -3  10  -1    4.30   17.20
   3  10   1   10.60    1.70
   3  10   1    9.80   15.90
  -3  10  -1    7.90    1.10
   4 -10   1    3.50    1.30
  -4 -10  -1    4.90    2.70
   4 -10   1    0.90    0.90
  -4 -10  -1   -1.00    2.40
   4 -10   1    1.30    8.50
   4 -10   1   -2.30   15.40
  -4 -10  -1   -5.70   11.20
   4 -10   1    1.60    1.30
  -4  10  -1    0.30   16.80
   4  10   1    1.70    1.30
   5 -10   1  262.37   24.90
   5 -10   1  287.47   14.50
  -5 -10  -1  294.27   16.20
  -5 -10  -1  286.17   16.70
  -5  10  -1  326.47   44.30
   5  10   1  232.08   14.50
  -6 -10  -1   58.59    6.10
  -6 -10  -1   44.00    6.40
   6 -10   1   40.30   13.70
   6  10   1   41.80    3.60
  -6  10  -1   55.79   23.00
   7 -10   1   43.80   15.30
  -7 -10  -1   39.40    6.60
  -7 -10  -1   44.60    5.40
  -7  10  -1   36.70   25.00
   8 -10   1   -3.40   16.50
  -8 -10  -1   18.80    4.50
  -8  10  -1   27.30   26.30
  -9 -10  -1   61.59    7.40
   9 -10   1   49.10   20.80
  -9  10  -1   56.89   33.70
  -8 -11   1   45.50    5.80
  -8 -11   1   34.30    7.60
   8 -11  -1   20.20   19.70
  -8  11   1   73.99   32.00
  -7 -11   1    2.90    5.40
   7 -11  -1  -10.30   16.10
  -7 -11   1    9.80    3.50
  -7  11   1   -9.40   26.30
   6 -11  -1   30.90   14.50
  -6  11   1   27.30   27.10
  -5 -11   1    3.50    2.80
   5 -11  -1    9.50   11.40
  -5 -11   1   -1.00    3.30
  -5  11   1    9.60   28.10
   4 -11  -1  113.39   16.80
  -4 -11   1  108.59    7.40
  -4 -11   1  101.09    8.10
   4  11  -1   91.49   17.10
  -4  11   1   99.69   30.30
   3 -11  -1  347.87   18.40
   3 -11  -1  349.17   28.90
  -3 -11   1  371.36   19.10
  -3 -11   1  341.57   19.00
  -3 -11   1  344.47   30.80
   3 -11  -1  306.37   28.10
   3  11  -1  328.87   34.70
  -3  11   1  332.57   17.60
  -3  11   1  291.77   43.00
   3  11  -1  346.87   18.10
  -2 -11   1    2.20   12.30
   2 -11  -1   -2.50    8.70
  -2 -11   1   -1.90    2.00
   2 -11  -1    2.10    2.90
   2 -11  -1   -0.60    1.90
   2 -11  -1  -16.80    9.20
  -2 -11   1   -1.80    2.50
   2  11  -1    9.30   15.70
   2  11  -1   -1.30    1.30
  -2  11   1   14.90   19.10
  -2  11   1   -0.10    1.10
   1 -11  -1   13.70    2.30
   1 -11  -1   16.20    2.30
  -1 -11   1   15.00    2.30
   1 -11  -1    7.10    9.30
  -1 -11   1   15.40   11.00
   1 -11  -1   32.20   11.60
  -1 -11   1   15.70    2.30
   1  11  -1   15.10    1.70
   1  11  -1   14.30   15.70
  -1  11   1   12.70    1.90
  -1  11   1   23.50   17.60
   0 -11  -1  456.55   32.90
   0 -11   1  488.45   34.60
   0 -11  -1  486.45   24.90
   0 -11  -1  488.05   24.10
   0 -11   1  500.95   24.70
   0  11   1  364.86   41.30
   0  11  -1  378.06   39.10
  -1 -11  -1  538.75   38.10
  -1 -11  -1  521.15   28.30
   1 -11   1  569.14   29.10
   1 -11   1  578.84   29.00
   1 -11   1  558.14   37.10
  -1 -11  -1  577.44   29.60
  -1  11  -1  546.05   28.60
   1  11   1  574.84   28.30
  -1  11  -1  483.85   47.00
   1  11   1  530.35   45.30
   2 -11   1   52.69    4.00
   2 -11   1   57.89   13.00
  -2 -11  -1   59.59   14.30
   2 -11   1   48.80    5.90
  -2 -11  -1   52.99    5.10
   2 -11   1   45.60   12.00
   2  11   1   45.30   18.10
  -2  11  -1   42.50   21.30
   2  11   1   56.79    3.60
  -2  11  -1   47.60    3.30
  -3 -11  -1   95.49   18.60
   3 -11   1   96.19   10.80
  -3 -11  -1  114.79    7.90
   3 -11   1   90.39   18.00
   3 -11   1  122.39    6.80
   3 -11   1  106.69   15.10
  -3  11  -1  105.09    6.00
   3  11   1  113.29   22.40
  -3  11  -1   98.29   28.10
   3  11   1  108.59    6.70
   4 -11   1   19.50   10.60
  -4 -11  -1   -5.60   14.40
  -4 -11  -1    5.70    3.00
   4 -11   1    6.90    1.90
  -4  11  -1   25.70   21.00
   4  11   1   -6.80   18.00
  -5 -11  -1  412.66   36.90
   5 -11   1  437.06   34.00
  -5 -11  -1  458.85   24.60
  -5  11  -1  395.76   48.70
  -6 -11  -1   25.40    4.40
   6 -11   1   25.60   14.10
  -6  11  -1    7.00   22.70
  -7 -11  -1    5.90    3.80
   7 -11   1   -6.90   14.00
  -7  11  -1  -15.60   27.90
  -8 -11  -1   13.80    4.80
   8 -11   1   24.00   19.20
  -8  11  -1   -0.20   27.70
   7 -12  -1   78.59   20.90
  -7 -12   1  118.09   12.70
  -7 -12   1  137.29    9.70
  -7  12   1  128.69   37.60
   6 -12  -1   26.00   16.90
  -6 -12   1   12.20    3.50
  -6 -12   1   26.00    5.80
  -6  12   1    7.60   32.50
  -5 -12   1   79.39    7.20
  -5 -12   1   70.19    8.30
   5 -12  -1   75.99   16.90
  -5  12   1   78.39   31.90
  -4 -12   1   46.90    5.30
   4 -12  -1   39.80   14.50
  -4 -12   1   10.60   15.50
  -4 -12   1   57.79    5.70
  -4  12   1   18.00   27.00
  -3 -12   1  172.98   10.70
  -3 -12   1  183.58   24.00
   3 -12  -1  187.88   23.90
   3 -12  -1  168.78   10.10
  -3 -12   1  171.98   10.80
   3  12  -1  133.89   25.20
  -3  12   1  173.78   35.20
   2 -12  -1   39.20   14.40
  -2 -12   1   45.60    4.80
  -2 -12   1   28.10   12.70
  -2 -12   1   41.90    4.30
   2 -12  -1   41.50    4.30
   2  12  -1   32.40   18.70
  -2  12   1   30.60   26.70
   1 -12  -1   14.90   11.70
   1 -12  -1    8.10   13.20
  -1 -12   1   -0.30    2.00
   1 -12  -1    2.30    2.40
   1 -12  -1    3.10    2.10
  -1 -12   1    0.90   10.70
  -1  12   1  -12.90   21.40
   1  12  -1   -5.80   16.10
   0 -12  -1    5.70    2.30
   0 -12   1    2.20    1.90
   0 -12  -1    4.00   10.60
   0 -12  -1   20.90   17.70
   0 -12   1    6.30   10.90
   0  12  -1   -3.20   17.40
   0  12   1    1.90   20.80
   1 -12   1   19.30   16.00
   1 -12   1   40.90   13.90
   1 -12   1   24.50    2.80
  -1 -12  -1   19.30    3.20
  -1 -12  -1   34.30   14.00
   1  12   1   25.00   18.00
  -1  12  -1   12.00   19.50
  -2 -12  -1    1.30    2.70
   2 -12   1    6.10    1.90
   2 -12   1   -3.80   10.90
  -2 -12  -1    9.00   12.30
   2 -12   1    8.60   13.70
   2  12   1  -12.70   17.50
  -2  12  -1  -28.50   18.00
  -3 -12  -1  507.25   26.90
  -3 -12  -1  456.75   39.10
   3 -12   1  468.05   35.00
   3 -12   1  506.15   25.70
   3  12   1  448.16   43.90
  -3  12  -1  482.55   53.19
  -4 -12  -1   14.90    3.50
   4 -12   1   14.50   12.00
  -4 -12  -1   -8.30   15.90
  -4  12  -1   26.40   25.90
   5 -12   1   58.09   14.80
  -5 -12  -1   54.79   21.00
  -5 -12  -1   91.89    8.00
  -5  12  -1   71.79   31.80
   6 -12   1   -6.30   14.80
  -6 -12  -1    9.80    4.10
  -6 -12  -1   -4.00   21.10
  -6  12  -1    7.10   25.70
  -7 -12  -1   49.99    6.50
   7 -12   1   46.50   19.00
  -7  12  -1   61.09   30.70
  -7 -13   1   22.00    7.40
   7 -13  -1   20.50   18.80
  -7 -13   1   31.40    5.70
  -7  13   1  -11.00   32.80
  -6 -13   1   16.40   21.70
  -6 -13   1    6.10    3.80
  -6 -13   1    4.30    5.80
   6 -13  -1    2.50   15.50
  -6  13   1   -8.80   32.00
  -5 -13   1   51.39   24.60
  -5 -13   1   79.19    9.30
  -5 -13   1   99.19    8.30
   5 -13  -1   83.89   19.50
  -5  13   1   95.29   38.90
  -4 -13   1   73.39   19.50
  -4 -13   1   74.29    8.00
   4 -13  -1   84.59   17.50
  -4 -13   1   95.09    7.70
  -4  13   1   89.79   35.20
  -3 -13   1  523.55   41.60
  -3 -13   1  539.75   29.10
  -3 -13   1  586.74   29.20
   3 -13  -1  468.95   38.20
  -3  13   1  441.86   57.99
   2 -13  -1  121.19   17.90
   2 -13  -1  120.89    8.00
  -2 -13   1   66.89   18.10
  -2 -13   1  130.19    8.60
  -2  13   1  109.39   34.80
   2  13  -1  115.99   23.00
   1 -13  -1   73.79    6.10
  -1 -13   1   77.79   17.20
  -1 -13   1   83.69    6.40
   1 -13  -1   68.39   14.90
  -1  13   1   49.20   25.70
   1  13  -1   63.19   21.10
   0 -13   1    2.00   13.80
   0 -13   1    4.70    2.40
   0 -13  -1    2.80    2.60
   0 -13  -1   12.90   12.30
   0  13  -1  -16.20   18.50
   0  13   1   -7.70   22.50
   1 -13   1   96.79   17.20
  -1 -13  -1  123.69    8.80
  -1 -13  -1  107.79   18.30
   1 -13   1  122.49    7.70
   1  13   1   93.59   27.60
  -1  13  -1  110.89   28.20
   2 -13   1   30.30    3.80
   2 -13   1   35.90   15.60
  -2 -13  -1   33.90    4.80
  -2 -13  -1   13.80   15.70
  -2  13  -1   32.80   23.00
   2  13   1   50.99   22.00
  -3 -13  -1   93.59    7.90
   3 -13   1   66.89   15.30
  -3 -13  -1   49.50   17.10
  -3  13  -1  110.79   30.10
   4 -13   1    3.10   13.00
  -4 -13  -1   10.00    3.80
  -4 -13  -1    2.50   15.40
  -4  13  -1  -17.10   27.60
   5 -13   1   81.99   19.80
  -5 -13  -1   71.79   22.30
  -5 -13  -1  102.89    9.20
  -5  13  -1  119.79   31.40
  -6 -13  -1  -15.20   22.70
  -6 -13  -1   28.10    5.30
   6 -13   1   26.90   17.60
  -6  13  -1   13.00   28.50
  -7 -13  -1   18.90    6.00
   7 -13   1   11.50   18.30
  -7 -13  -1   18.40   23.60
  -6 -14   1  -17.60   23.00
   6 -14  -1   -0.10   19.80
  -6 -14   1   16.50    4.90
  -6  14   1    7.80   39.10
  -5 -14   1   19.40    4.40
   5 -14  -1   24.00   18.40
  -5 -14   1    7.90   23.90
  -5  14   1    5.60   33.10
   4 -14  -1  104.19   21.50
  -4 -14   1   65.69   22.00
  -4 -14   1  103.09    8.80
  -4  14   1   75.39   39.80
   3 -14  -1   33.70   14.70
  -3 -14   1   23.90    4.40
  -3 -14   1   54.59   16.90
  -3  14   1   19.80   34.30
   2 -14  -1  364.36   35.60
   2 -14  -1  380.16   21.40
  -2 -14   1  399.06   21.70
  -2 -14   1  339.37   38.20
  -2  14   1  369.66   59.69
  -1 -14   1   50.79   17.00
   1 -14  -1   21.20    3.90
   1 -14  -1   29.90   16.30
  -1 -14   1   23.80    4.00
   1  14  -1   31.40   22.20
  -1  14   1   36.20   33.00
   0 -14  -1  147.19   10.50
   0 -14   1  119.79   20.30
   0 -14  -1  150.38   21.50
   0 -14   1  172.68   10.30
   0  14   1  167.48   36.80
   0  14  -1  125.39   30.60
  -1 -14  -1    2.70    3.50
  -1 -14  -1    1.90   15.00
   1 -14   1   -8.00   14.80
   1 -14   1    3.50    2.80
   1  14   1    8.60   26.50
  -1  14  -1   -9.30   25.20
   2 -14   1   36.60    4.00
  -2 -14  -1   30.40    4.90
  -2 -14  -1   29.20   17.20
   2 -14   1   37.10   16.40
   2  14   1   10.10   26.90
  -2  14  -1   19.70   26.20
   3 -14   1   14.30   15.40
  -3 -14  -1   25.70   18.30
  -3 -14  -1    7.40    4.20
  -3  14  -1   25.10   29.30
   4 -14   1   36.90   17.70
  -4 -14  -1   38.60    5.70
  -4 -14  -1   48.40   21.40
  -4  14  -1   47.50   34.30
  -5 -14  -1   30.30   20.90
   5 -14   1   56.09   19.20
  -5 -14  -1   35.90    5.60
  -5  14  -1   22.50   29.70
  -6 -14  -1    2.90   24.40
   6 -14   1   16.40   17.00
  -6 -14  -1    5.60    5.30
  -6  14  -1   30.90   32.90
  -4 -15   1   65.09    7.90
   4 -15  -1   22.80   17.30
  -4 -15   1   52.89   24.80
  -4  15   1   72.89   43.20
   3 -15  -1    6.90   16.40
  -3 -15   1    8.00    4.00
  -3 -15   1   15.00   21.30
  -3  15   1  -10.70   33.00
   2 -15  -1   12.40   16.10
  -2 -15   1   14.70   18.10
  -2 -15   1   -0.10    3.80
  -2  15   1   10.10   39.30
  -1 -15   1   90.99    8.30
   1 -15  -1   98.39    8.50
  -1 -15   1   88.69   20.30
   1 -15  -1   64.89   18.70
  -1  15   1   81.59   41.10
   0 -15  -1   -3.50   17.00
   0 -15  -1   13.30    4.50
   0 -15   1   26.40   17.30
   0 -15   1   17.30    4.00
   0  15   1    2.50   35.70
   0  15  -1   -1.00   26.50
  -1 -15  -1   30.90    5.20
   1 -15   1   10.10   15.30
  -1 -15  -1   24.60   18.50
  -1  15  -1   -6.20   30.00
   2 -15   1   24.40   18.90
  -2 -15  -1   35.30   18.90
  -2  15  -1   -4.70   34.00
  -3 -15  -1   88.59   24.00
  -3 -15  -1   61.29    6.90
   3 -15   1   64.99   17.20
  -3  15  -1   45.20   34.50
  -4 -15  -1    4.90    5.00
  -4 -15  -1    1.10   21.80
   4 -15   1   -9.90   18.60
  -4  15  -1    8.20   35.90
   3 -16  -1    8.10   21.40
  -3 -16   1    4.10   25.60
  -2 -16   1   11.60    4.90
   2 -16  -1   14.40   17.80
  -2 -16   1   -4.00   19.80
  -2  16   1   12.10   40.90
  -1 -16   1    5.20   19.10
  -1 -16   1   10.40    4.60
   1 -16  -1   20.00   20.40
  -1  16   1  -12.60   39.30
   0 -16   1   27.40   19.30
   0 -16   1   32.70    5.40
   0 -16  -1   29.20   18.10
   0 -16  -1   34.00    5.80
  -1 -16  -1   -0.40   21.40
   1 -16   1   -4.70   18.10
  -1 -16  -1    9.30    5.00
  -1  16  -1    9.60   32.70
  -2 -16  -1   -9.80   19.90
   2 -16   1    7.50   18.10
  -2 -16  -1   16.90    5.30
  -2  16  -1    7.80   35.00
  -3 -16  -1  -16.80   22.90
   3 -16   1   27.90   19.60
 -11   0   2    9.40   27.80
  11   0  -2   15.80   23.90
 -11   0   2   13.20    6.30
  10   0  -2   -1.20   19.70
 -10   0   2   34.40   23.20
 -10   0   2   12.40    3.50
 -10   0   2    7.00    4.40
  -9   0   2   -1.70    3.80
  -9   0   2    5.00   16.90
  -9   0   2    1.20    2.10
   9   0  -2   -7.80   15.60
  -8   0   2  748.23   40.00
   8   0  -2  744.03   49.50
  -8   0   2  808.12   41.80
  -7   0   2   10.70   10.80
  -7   0   2   -0.70    2.60
   7   0  -2    5.10    8.80
   6   0  -2  150.18   28.00
  -6   0   2  221.58   21.70
  -6   0   2  195.58   10.70
  -6   0   2  197.48   11.80
   6   0  -2  215.88   17.80
   6   0  -2  191.78   10.40
   5   0  -2   -0.30    0.70
  -5   0   2    3.50    4.70
   5   0  -2    7.20   10.20
   5   0  -2    0.90    3.00
   5   0  -2   -3.20    1.30
  -5   0   2   -1.00    1.00
   5   0  -2    2.90    5.40
  -5   0   2    2.20    9.50
  -4   0   2    0.00    0.70
  -4   0   2   -0.40    3.80
   4   0  -2    3.70    8.10
   4   0  -2    0.90    1.70
  -4   0   2   -2.40    8.40
   4   0  -2    1.70    0.60
   4   0  -2   -8.90    5.10
  -4   0   2    0.10    1.50
   4   0  -2    0.80    1.00
   3   0  -2   -1.00    6.20
   3   0  -2    0.60    0.40
  -3   0   2    0.00    0.40
  -3   0   2    0.20    3.00
   3   0  -2    2.60    4.00
  -3   0   2   -0.50    5.00
  -3   0   2    0.00    0.90
   3   0  -2    0.30    0.70
   3   0  -2    0.00    1.40
  -2   0   2 1255.17   65.79
  -2   0   2 1178.98   63.99
  -2   0   2 1235.88   64.29
   2   0  -2 1230.08   63.99
   2   0  -2 1238.38   64.19
   2   0  -2 1304.97   66.09
  -2   0   2 1376.66   69.39
  -1   0   2   -0.10    0.10
  -1   0   2   -0.70    1.50
  -1   0   2   -0.20    0.60
   1   0  -2    2.80    0.80
   1   0  -2   -1.20    1.40
  -1   0   2    0.30    0.20
  -1   0  -2   -0.20    2.50
   1   0   2    0.40    2.40
   1   0   2   -1.50    0.50
   1   0   2    0.50    3.00
   1   0   2   -0.10    0.30
  -1   0  -2   -0.50    0.30
  -1   0  -2   -0.50    0.50
  -1   0  -2   -2.10    3.00
  -2   0  -2   91.69    5.40
  -2   0  -2  103.19   11.30
   2   0   2   96.49    5.30
   2   0   2   90.89    5.20
   2   0   2  102.39    6.20
   2   0   2   91.89    5.60
  -2   0  -2   98.89    6.00
   3   0   2    2.50    2.80
  -3   0  -2   -1.40    0.90
   3   0   2    1.90    4.60
  -3   0  -2    0.70    5.40
   3   0   2    0.00    1.00
  -3   0  -2    0.60    2.50
  -3   0  -2   -2.60    6.60
  -4   0  -2  133.49    8.30
  -4   0  -2  137.59    7.80
   4   0   2  148.49   14.90
   4   0   2  139.89   11.20
  -4   0  -2  130.29    9.80
   4   0   2  129.59    8.10
   4   0   2  132.19    7.40
   5   0   2  -14.50    5.70
   5   0   2    0.50    2.30
  -5   0  -2    1.20    1.60
  -5   0  -2   -1.50    1.50
  -5   0  -2   -1.50    4.20
   5   0   2   -0.20    0.90
   5   0   2   -3.70   11.20
  -5   0  -2   -2.80    6.90
  -6   0  -2   97.89   12.00
   6   0   2  111.09    6.60
  -6   0  -2  116.79    8.00
  -6   0  -2  113.49    7.20
   6   0   2  134.19   14.20
  -7   0  -2  -19.80    8.00
  -7   0  -2   12.90   13.90
  -7   0  -2    1.70    1.70
   7   0   2   12.10    7.80
  -7   0  -2    6.00   11.70
   7   0   2    0.10    1.80
  -8   0  -2  401.26   43.00
   8   0   2  351.86   27.50
  -8   0  -2  362.26   20.30
  -9   0  -2  -21.80   20.70
  -9   0  -2   -0.30    3.00
   9   0   2   10.60   13.40
  -9   0  -2   -7.80   19.80
 -10   0  -2   20.20   30.30
  10   0   2   36.30    4.80
 -10   0  -2   30.20    5.00
  10   0   2   13.00   18.40
 -11   0  -2   -3.00   30.50
  11   0   2    0.10    3.20
 -11   0  -2    0.70   33.50
  11  -1  -2   30.00   24.80
 -11  -1   2   33.50    7.20
 -11   1   2   30.10    6.20
 -11   1   2   38.00   34.70
  11   1  -2    5.60   24.70
 -11   1   2   92.49   31.40
 -10  -1   2  301.87   17.10
 -10  -1   2  299.27   19.40
  10  -1  -2  331.07   37.30
 -10   1   2  277.27   18.70
  10   1  -2  280.77   36.00
  -9  -1   2   27.70    5.30
  -9  -1   2   22.60    3.20
   9  -1  -2   29.70   15.40
  -9  -1   2   70.39   19.30
   9   1  -2   11.10   16.20
  -9   1   2   27.70    5.00
  -9   1   2   20.30   17.60
  -9   1   2   24.90    3.10
  -8  -1   2    9.30    2.00
  -8  -1   2   27.50   13.70
  -8  -1   2   13.90    3.80
   8  -1  -2   -9.70   12.10
   8  -1  -2   11.70    1.70
   8   1  -2    7.00   12.30
  -8   1   2    8.10    3.90
  -8   1   2    8.80    2.00
  -8   1   2   18.40   14.60
  -7  -1   2    5.70    2.90
  -7  -1   2    9.10   10.20
  -7  -1   2    7.30    1.70
   7  -1  -2    8.60    1.30
   7  -1  -2    6.40    9.30
  -7   1   2    5.10    1.60
  -7   1   2    6.80   11.20
   7   1  -2    6.10    1.70
   7   1  -2    1.10   22.10
   7   1  -2  -12.80    8.20
  -7   1   2    7.40    2.70
   6  -1  -2 3987.50  200.88
  -6  -1   2 3862.81  196.08
  -6  -1   2 3786.02  195.08
   6  -1  -2 3571.54  210.88
   6  -1  -2 3676.73  194.68
   6   1  -2 3718.13  194.88
  -6   1   2 4318.67  208.78
   6   1  -2 3312.67  206.88
  -6   1   2 3932.51  196.08
   6   1  -2 4132.99  201.08
   5  -1  -2  492.95   30.30
   5  -1  -2  449.66   40.30
  -5  -1   2  505.15   25.50
  -5  -1   2  508.25   26.30
   5  -1  -2  479.45   25.90
   5  -1  -2  519.65   25.20
   5   1  -2  465.35   25.90
  -5   1   2  454.65   28.90
   5   1  -2  430.26   35.90
   5   1  -2  527.75   30.90
  -5   1   2  507.25   25.40
  -5   1   2  490.85   37.80
  -5   1   2  500.35   26.30
   5   1  -2  497.25   25.40
  -4  -1   2  243.38   13.80
   4  -1  -2  240.88   23.60
  -4  -1   2  227.18   16.20
   4  -1  -2  287.37   18.00
   4  -1  -2  243.68   13.50
  -4  -1   2  251.77   19.90
  -4  -1   2  251.57   13.20
   4  -1  -2  264.37   13.00
  -4   1   2  242.88   16.20
  -4   1   2  249.18   13.80
   4   1  -2  275.27   17.90
  -4   1   2  254.07   13.00
   4   1  -2  254.37   13.10
   4   1  -2  244.58   13.50
   4   1  -2  221.28   22.30
  -3  -1   2   25.50    1.70
   3  -1  -2   20.60    1.40
   3  -1  -2   18.10    2.90
   3  -1  -2   21.10    5.00
   3  -1  -2   23.40    1.90
  -3  -1   2   21.70    6.00
  -3  -1   2   22.60    2.30
   3  -1  -2   26.30    9.60
  -3  -1   2   25.70    4.50
   3   1  -2   20.40    5.00
  -3   1   2   27.30    4.40
   3   1  -2   22.40    2.00
  -3   1   2   24.50    2.10
   3   1  -2   24.30    1.60
  -3   1   2   25.00    1.50
  -3   1   2   20.00    8.40
   3   1  -2   24.90    7.70
   2  -1  -2 1379.16   68.89
  -2  -1   2 1259.27   66.79
  -2  -1   2 1357.96   68.79
  -2  -1   2 1192.68   69.89
  -2  -1   2 1298.37   66.99
   2  -1  -2 1309.17   66.89
   2  -1  -2 1295.77   66.69
   2   1  -2 1407.06   69.09
   2   1  -2 1277.27   66.79
  -2   1   2 1376.06   73.39
  -2   1   2 1312.67   66.99
  -2   1   2 1226.38   66.69
   2   1  -2 1324.07   66.99
  -2   1   2 1371.06   68.59
  -1  -1   2 1750.62   86.89
  -1  -1   2 1580.04   85.79
  -1  -1   2 1501.35   85.49
  -1  -1   2 1651.43   85.59
   1  -1  -2 1879.11   85.99
   1  -1  -2 1824.12   86.89
   1  -1  -2 1664.33   85.49
  -1   1   2 1454.65   85.49
  -1   1   2 1550.84   85.99
   1   1  -2 1706.33   85.59
   1   1  -2 1746.33   85.79
   1   1  -2 1621.04   85.49
  -1   1   2 1853.41   86.79
   1   1  -2 1771.92   86.99
   0  -1  -2  885.31   44.70
   0   1   2  811.52   44.90
   0   1  -2  836.02   44.70
   0   1   2  894.91   47.30
   0   1  -2  883.01   44.70
   0   1   2  957.50   45.50
   1  -1   2  569.54   30.40
   1  -1   2  664.03   31.00
   1  -1   2  494.35   34.10
  -1  -1  -2  606.34   30.40
  -1  -1  -2  584.74   30.60
  -1   1  -2  663.53   31.10
   1   1   2  577.04   30.60
  -1   1  -2  593.64   34.30
   1   1   2  588.54   30.40
  -2  -1  -2 1425.36   67.99
  -2  -1  -2 1276.67   67.19
   2  -1   2 1365.86   73.89
   2  -1   2 1283.97   67.09
   2  -1   2 1354.66   67.39
   2  -1   2 1355.66   67.89
  -2   1  -2 1406.56   67.79
   2   1   2 1342.27   67.49
   2   1   2 1377.06   67.19
  -2   1  -2 1231.98   73.09
  -2   1  -2 1183.48   67.09
   2   1   2 1166.18   67.09
   3  -1   2  372.36   19.70
  -3  -1  -2  383.26   19.50
   3  -1   2  367.36   19.20
  -3  -1  -2  367.56   20.80
   3  -1   2  373.16   21.00
   3  -1   2  395.96   26.80
   3   1   2  371.46   19.20
  -3   1  -2  346.37   19.30
  -3   1  -2  375.56   20.70
   3   1   2  366.46   19.30
   3   1   2  348.57   19.70
  -3   1  -2  374.46   28.10
   3   1   2  364.36   20.90
   4  -1   2  495.15   27.50
   4  -1   2  545.95   29.80
  -4  -1  -2  520.55   29.00
   4  -1   2  524.65   26.80
   4  -1   2  493.05   36.00
  -4  -1  -2  540.85   27.90
  -4  -1  -2  554.64   27.30
  -4   1  -2  484.65   27.00
  -4   1  -2  515.55   28.90
   4   1   2  520.15   26.90
   4   1   2  499.55   27.50
   4   1   2  519.45   29.70
  -4   1  -2  528.15   38.30
  -5  -1  -2   84.79    5.30
  -5  -1  -2   67.79    8.00
   5  -1   2   79.89    4.70
   5  -1   2   73.19    9.80
   5  -1   2   59.89   17.00
  -5  -1  -2   80.19    6.00
   5  -1   2   70.69    5.90
   5   1   2   87.39   10.10
   5   1   2   88.99   14.70
  -5   1  -2   79.79    8.30
  -5   1  -2   77.59    5.30
  -5   1  -2  101.89   18.80
   5   1   2   66.79    5.80
   5   1   2   76.19    4.70
   6  -1   2  565.34   29.70
  -6  -1  -2  598.64   30.40
   6  -1   2  602.44   35.00
  -6  -1  -2  558.04   31.30
  -6  -1  -2  534.05   33.30
   6   1   2  599.74   34.90
   6   1   2  551.54   43.70
  -6   1  -2  527.35   33.20
   6   1   2  575.74   29.90
  -6   1  -2  586.84   30.30
  -6   1  -2  625.04   46.00
  -7  -1  -2  273.57   21.40
   7  -1   2  268.47   14.50
  -7  -1  -2  295.87   16.70
  -7  -1  -2  274.67   15.30
   7  -1   2  272.37   21.40
  -7   1  -2  257.67   15.10
   7   1   2  265.87   21.00
  -7   1  -2  267.87   21.00
  -7   1  -2  263.67   34.60
  -8  -1  -2  296.37   16.60
   8  -1   2  293.37   15.70
   8  -1   2  307.37   25.40
  -8   1  -2  275.87   16.20
   8   1   2  291.07   24.20
  -8   1  -2  290.67   37.10
   9  -1   2   47.90   14.40
  -9  -1  -2   41.90   24.20
  -9  -1  -2   56.19    6.10
  -9   1  -2   45.20    5.40
   9   1   2   70.39   14.90
   9   1   2   45.80    5.00
  -9   1  -2   58.09   24.30
 -10  -1  -2  531.85   66.59
  10  -1   2  519.05   41.80
 -10  -1  -2  500.05   28.50
  10   1   2  531.25   28.10
 -10   1  -2  502.05   58.69
  10   1   2  425.76   42.00
 -11  -1  -2   67.69   30.80
 -11  -1  -2    0.30   38.60
  11  -1   2   13.80    3.90
  11   1   2   14.40    3.70
 -11   1  -2   59.49   31.60
 -11   1  -2   17.30   38.30
  11  -2  -2   14.90   24.70
 -11  -2   2    6.80    6.20
 -11  -2   2   14.60    5.10
 -11   2   2   17.40    7.00
 -11   2   2   41.90   31.60
 -11   2   2   24.80   32.80
  11   2  -2   19.80   23.90
 -10  -2   2   22.50   21.90
  10  -2  -2   19.20   20.10
 -10  -2   2   21.50    5.10
 -10   2   2  -19.40   21.70
 -10   2   2  -24.70   21.90
 -10   2   2    0.30    5.40
  10   2  -2   47.00   20.10
  -9  -2   2  148.99   11.50
  -9  -2   2  151.08    9.30
   9  -2  -2  128.09   22.40
   9   2  -2  152.88   21.40
  -9   2   2  115.09   26.60
  -9   2   2  152.98   11.30
  -9   2   2  215.08   31.60
  -9   2   2  125.79    8.70
   8  -2  -2   21.40   12.00
  -8  -2   2   33.40    3.70
  -8  -2   2   24.00    4.60
   8  -2  -2   26.10    2.40
  -8   2   2   31.00    4.80
   8   2  -2   22.80   12.70
  -8   2   2   28.50    3.50
  -8   2   2   53.09   18.60
   7  -2  -2  986.10   59.39
   7  -2  -2 1008.80   51.49
  -7  -2   2 1014.10   53.39
  -7  -2   2 1024.80   52.19
   7   2  -2  832.32   66.79
  -7   2   2 1117.19   67.79
   7   2  -2 1020.30   59.39
  -7   2   2 1040.10   53.29
  -6  -2   2  446.16   23.60
   6  -2  -2  462.55   23.00
   6  -2  -2  461.65   29.40
  -6  -2   2  460.35   24.60
  -6   2   2  457.45   23.30
  -6   2   2  451.35   24.50
   6   2  -2  455.25   30.10
   6   2  -2  397.56   36.30
  -6   2   2  447.86   36.50
   6   2  -2  427.26   23.40
   5  -2  -2  155.48    7.80
   5  -2  -2  124.29   25.50
   5  -2  -2  150.48    8.60
   5  -2  -2  152.28   14.50
  -5  -2   2  154.28    8.30
  -5  -2   2  133.69   13.30
  -5  -2   2  142.99    9.10
  -5   2   2  156.28   20.70
  -5   2   2  159.48    8.00
   5   2  -2  132.59    8.60
   5   2  -2  147.19    8.10
   5   2  -2  155.38   13.60
  -5   2   2  150.58    9.00
   5   2  -2  145.09   19.50
  -5   2   2  121.39   12.50
  -4  -2   2   78.19    5.10
   4  -2  -2   76.49   17.20
   4  -2  -2   79.99    9.70
  -4  -2   2   81.59    4.60
  -4  -2   2   72.19    8.60
   4  -2  -2   80.09    4.70
  -4   2   2   63.19   16.90
   4   2  -2   69.89    4.70
   4   2  -2   72.89    4.30
  -4   2   2   77.89    4.10
   4   2  -2   59.69   12.20
  -4   2   2   78.99    5.20
   4   2  -2   64.49    8.90
  -4   2   2   67.39    8.60
  -3  -2   2  405.86   21.20
   3  -2  -2  421.86   20.90
   3  -2  -2  409.86   24.50
  -3  -2   2  439.66   21.70
   3  -2  -2  446.66   32.00
  -3  -2   2  410.96   24.30
   3  -2  -2  402.26   21.30
  -3   2   2  404.66   21.50
   3   2  -2  423.66   24.70
   3   2  -2  407.76   25.50
  -3   2   2  396.66   31.60
  -3   2   2  410.26   24.00
   3   2  -2  391.56   21.40
  -3   2   2  397.36   21.00
   3   2  -2  400.36   21.20
   2  -2  -2   31.50    4.60
   2  -2  -2   22.20    2.80
  -2  -2   2   27.10    1.80
   2  -2  -2   28.20    1.70
  -2  -2   2   27.50    4.00
  -2  -2   2   25.80    2.00
  -2  -2   2   23.80    3.40
  -2   2   2   21.30    4.00
   2   2  -2   26.40    1.70
   2   2  -2   46.40    5.50
  -2   2   2   27.20    1.40
  -2   2   2   24.50    1.80
  -2   2   2   21.40    8.40
   2   2  -2   25.60    1.80
  -1  -2   2  100.59    5.50
  -1  -2   2   90.69    5.60
   1  -2  -2  107.99    6.00
   1  -2  -2  102.19    7.40
  -1  -2   2   98.39    7.70
  -1  -2   2  105.79    5.50
   1  -2  -2  106.19    5.40
   1   2  -2  113.69    5.50
   1   2  -2  101.59    5.40
  -1   2   2  104.99    5.40
   1   2  -2  114.09    5.50
  -1   2   2   94.79    6.10
  -1   2   2  103.49    7.30
  -1   2   2   93.29    5.50
   0  -2  -2  163.38    8.20
   0  -2  -2  158.68    9.60
   0  -2  -2  141.39    8.30
   0  -2   2  156.88    8.10
   0  -2   2  184.68   10.80
   0  -2   2  148.79    8.10
   0  -2   2  152.28    8.10
   0   2   2  160.98    8.30
   0   2   2  155.98    8.00
   0   2   2  154.88    9.70
   0   2  -2  157.08    8.10
   0   2  -2  154.28    8.10
   0   2  -2  152.88    8.10
   0   2   2  148.69    8.30
   1  -2   2   42.30    2.40
  -1  -2  -2   43.80    4.50
  -1  -2  -2   36.00    2.30
  -1  -2  -2   38.40    2.60
   1  -2   2   45.30    6.40
   1  -2   2   37.30    4.10
   1  -2   2   37.10    2.20
   1  -2   2   44.20    6.00
  -1   2  -2   52.99    5.70
   1   2   2   40.20    2.50
  -1   2  -2   44.30    4.50
   1   2   2   40.20    2.30
  -2  -2  -2 1189.58   60.49
   2  -2   2 1166.28   66.79
  -2  -2  -2 1131.39   60.29
   2  -2   2 1260.17   67.29
   2  -2   2 1068.89   60.29
   2  -2   2 1223.28   61.59
   2   2   2 1153.48   60.39
   2   2   2 1217.68   60.69
   2   2   2 1121.19   60.29
  -2   2  -2 1294.07   61.79
   3  -2   2 1392.96   72.79
   3  -2   2 1430.16   73.39
  -3  -2  -2 1505.05   73.69
  -3  -2  -2 1468.25   74.79
   3  -2   2 1293.67   81.19
  -3  -2  -2 1579.24   73.29
   3  -2   2 1441.36   74.69
   3   2   2 1417.36   73.39
   3   2   2 1415.96   72.99
   3   2   2 1347.67   72.99
  -3   2  -2 1500.35   74.59
  -3   2  -2 1309.67   80.89
   4  -2   2  565.54   28.80
  -4  -2  -2  572.34   28.60
   4  -2   2  566.64   28.00
  -4  -2  -2  568.14   30.80
   4  -2   2  561.74   31.30
  -4  -2  -2  538.75   29.10
   4  -2   2  458.75   38.60
   4   2   2  545.85   31.20
   4   2   2  553.64   28.20
   4   2   2  550.34   28.90
  -4   2  -2  549.05   30.50
  -4   2  -2  497.95   28.20
   4   2   2  541.35   28.30
  -4   2  -2  508.25   38.40
  -5  -2  -2   59.19    8.10
   5  -2   2   44.30   19.40
  -5  -2  -2   71.39    4.90
   5  -2   2   69.09    5.60
  -5  -2  -2   64.29    5.70
   5  -2   2   82.79    9.90
   5   2   2   71.99    4.60
   5   2   2   86.59   12.60
   5   2   2   81.09    9.80
  -5   2  -2   70.59    8.30
   5   2   2   68.59    4.50
  -5   2  -2   70.39   15.10
  -5   2  -2   66.39    4.90
  -6  -2  -2  248.48   13.70
  -6  -2  -2  257.67   14.70
   6  -2   2  250.27   12.90
   6  -2   2  265.47   19.10
  -6  -2  -2  231.18   17.90
  -6   2  -2  235.88   13.50
  -6   2  -2  231.78   17.50
   6   2   2  223.88   18.30
   6   2   2  229.38   27.90
  -6   2  -2  236.38   25.70
   6   2   2  238.48   13.40
   7  -2   2  222.98   11.60
  -7  -2  -2  226.58   12.60
  -7  -2  -2  179.78   19.20
  -7  -2  -2  221.78   13.80
   7  -2   2  205.28   19.30
  -7   2  -2  207.78   12.30
  -7   2  -2  194.68   28.00
  -7   2  -2  182.58   20.30
   7   2   2  220.78   12.40
   7   2   2  224.28   18.60
  -8  -2  -2  349.96   19.30
  -8  -2  -2  350.96   20.50
   8  -2   2  347.17   27.40
   8  -2   2  344.37   18.10
   8   2   2  370.76   19.20
  -8   2  -2  323.07   40.40
   8   2   2  329.67   26.50
  -8   2  -2  303.77   18.70
  -9  -2  -2  298.57   17.30
   9  -2   2  306.57   29.40
  -9   2  -2  289.57   45.70
   9   2   2  257.07   27.20
  -9   2  -2  268.87   16.40
   9   2   2  305.37   16.80
  10  -2   2   44.20   20.20
 -10  -2  -2   17.20   32.40
 -10  -2  -2   39.40    6.00
 -10   2  -2   19.20   30.30
  10   2   2   36.10    5.10
 -11  -2  -2    9.20   34.30
 -11  -2  -2    4.10    5.50
  11  -2   2    8.20    3.60
 -11   2  -2  -12.90   32.80
  11   2   2    4.00    3.40
 -11   2  -2   -7.50   27.40
  11  -3  -2  116.69   29.30
 -11  -3   2  123.09   10.50
 -11  -3   2  133.89   13.30
 -11   3   2  102.69   37.70
 -11   3   2  135.79   13.10
  11   3  -2  108.39   27.50
  10  -3  -2   20.80   21.20
 -10  -3   2  -10.50   18.80
 -10  -3   2    8.80    5.30
 -10  -3   2    3.00    3.80
 -10   3   2   17.20   26.50
 -10   3   2   24.50   26.90
 -10   3   2   -1.60    5.20
  10   3  -2   20.60   19.10
   9  -3  -2  232.68   26.90
  -9  -3   2  222.78   13.20
  -9  -3   2  226.08   14.80
  -9   3   2  176.38   30.90
   9   3  -2  152.78   24.10
  -9   3   2  316.67   36.70
  -9   3   2  227.58   15.00
   8  -3  -2  305.27   15.30
   8  -3  -2  311.57   28.60
  -8  -3   2  301.07   16.40
  -8  -3   2  241.48   17.70
   8   3  -2  343.27   28.60
  -8   3   2  330.17   38.20
  -8   3   2  290.67   15.90
  -8   3   2  305.17   33.50
  -8   3   2  291.77   17.70
   8   3  -2  235.08   45.10
  -7  -3   2   -2.30    1.50
   7  -3  -2   23.50    9.00
   7  -3  -2    2.80    0.80
  -7  -3   2    1.50    9.70
  -7  -3   2   -0.80    2.80
   7   3  -2    1.10   18.30
  -7   3   2   -0.50    1.60
  -7   3   2   -1.00    2.60
  -7   3   2   -0.10   11.00
  -7   3   2    3.90   15.40
   7   3  -2    4.70    8.30
   6  -3  -2 1071.79   61.69
   6  -3  -2 1138.39   55.29
  -6  -3   2 1078.39   56.89
  -6  -3   2 1105.19   55.99
   6   3  -2  962.50   65.99
   6   3  -2 1073.99   61.99
  -6   3   2 1105.29   56.79
  -6   3   2 1109.69   72.79
  -6   3   2 1095.59   55.49
  -5  -3   2  584.84   36.70
   5  -3  -2  582.34   49.60
   5  -3  -2  616.74   36.40
   5  -3  -2  663.43   31.00
  -5  -3   2  605.14   32.30
  -5  -3   2  620.54   31.60
   5  -3  -2  608.74   31.70
   5   3  -2  627.64   36.40
  -5   3   2  546.05   45.00
  -5   3   2  646.24   32.20
  -5   3   2  573.34   35.60
   5   3  -2  516.15   39.30
  -5   3   2  644.54   31.10
   5   3  -2  590.64   31.40
  -4  -3   2  668.83   39.60
  -4  -3   2  693.03   36.30
   4  -3  -2  708.03   35.80
   4  -3  -2  702.83   39.80
  -4  -3   2  705.23   35.70
   4  -3  -2  723.43   50.09
  -4   3   2  683.43   38.90
  -4   3   2  716.13   35.30
   4   3  -2  684.53   35.90
   4   3  -2  726.93   40.00
   4   3  -2  636.84   41.00
  -4   3   2  649.24   36.00
   4   3  -2  695.83   35.60
  -4   3   2  690.03   49.30
  -3  -3   2 2038.20  108.99
   3  -3  -2 2042.60  105.99
   3  -3  -2 2198.68  109.39
  -3  -3   2 2030.90  106.29
   3  -3  -2 2332.77  118.59
  -3  -3   2 1957.00  105.99
   3   3  -2 2154.98  108.39
   3   3  -2 1914.01  105.89
   3   3  -2 2066.79  106.19
  -3   3   2 2088.19  108.79
   3   3  -2 2175.68  109.49
  -3   3   2 2207.08  110.09
  -3   3   2 1892.01  117.09
  -3   3   2 2039.90  106.19
  -2  -3   2 4090.19  217.18
  -2  -3   2 4593.74  219.88
   2  -3  -2 3908.71  217.98
  -2  -3   2 4170.58  217.28
   2  -3  -2 4638.14  219.78
  -2   3   2 4464.95  219.58
  -2   3   2 4616.14  227.28
   2   3  -2 4253.87  217.18
   2   3  -2 3964.80  217.08
  -2   3   2 4041.70  217.08
   1  -3  -2 4079.09  230.08
   1  -3  -2 4824.62  232.08
   1  -3  -2 4712.83  230.58
  -1  -3   2 4548.94  231.98
  -1   3   2 3957.20  230.58
  -1   3   2 5043.40  232.48
   0  -3  -2  183.48   11.80
   0  -3   2  181.88    9.50
   0  -3   2  177.78    9.50
   0  -3   2  154.28   13.70
   0  -3   2  176.78    9.50
   0  -3  -2  180.48    9.80
   0  -3  -2  165.88    9.70
   0   3  -2  193.48    9.50
   0   3   2  199.58    9.80
   0   3   2  185.78   11.90
   0   3  -2  187.88    9.50
   0   3  -2  216.68   13.20
   0   3   2  189.08    9.70
  -1  -3  -2 1842.22   85.99
   1  -3   2 1565.24   83.29
   1  -3   2 1428.86   89.09
   1  -3   2 1497.75   83.29
   1  -3   2 1706.73   85.49
  -1  -3  -2 1577.14   83.39
  -1   3  -2 1533.95   83.29
   1   3   2 1657.53   83.59
   1   3   2 1650.13   83.69
  -1   3  -2 1924.81   89.39
  -1   3  -2 1801.42   85.89
   1   3   2 1511.65   83.39
   2  -3   2   49.20    5.50
   2  -3   2   41.70    2.30
  -2  -3  -2   41.70    2.60
  -2  -3  -2   41.50    3.00
   2  -3   2   32.40    9.30
   2  -3   2   36.30    8.50
   2   3   2   43.20    2.60
  -2   3  -2   44.00    9.30
  -2   3  -2   43.90    5.50
  -2   3  -2   53.69    7.80
   2   3   2   44.90    2.80
   2   3   2   42.00    3.10
  -3  -3  -2  725.63   35.00
   3  -3   2  692.83   44.00
   3  -3   2  704.03   37.10
  -3  -3  -2  691.83   37.10
   3  -3   2  550.64   44.10
   3  -3   2  637.24   34.50
   3  -3   2  683.53   35.10
  -3  -3  -2  674.83   35.40
   3   3   2  664.43   34.70
   3   3   2  683.83   34.70
  -3   3  -2  655.83   42.10
   3   3   2  672.03   35.20
  -3   3  -2  687.13   37.10
   4  -3   2  543.35   26.90
  -4  -3  -2  485.35   29.80
  -4  -3  -2  560.74   27.50
   4  -3   2  511.15   27.60
   4  -3   2  563.74   30.80
  -4  -3  -2  512.85   28.00
   4   3   2  509.25   27.20
   4   3   2  520.05   27.20
  -4   3  -2  499.75   29.70
  -4   3  -2  500.45   37.70
   4   3   2  518.25   27.80
  -5  -3  -2 1015.90   51.09
  -5  -3  -2  928.91   53.79
   5  -3   2 1026.00   51.39
   5  -3   2 1025.00   50.39
   5  -3   2  986.60   54.49
  -5  -3  -2 1012.80   51.89
  -5   3  -2  906.11   62.59
   5   3   2  989.40   50.89
   5   3   2  954.90   50.69
  -5   3  -2  966.60   53.59
   6  -3   2    0.40    1.00
  -6  -3  -2    2.60    1.70
  -6  -3  -2    1.10    2.30
  -6  -3  -2   13.00    8.00
   6  -3   2    7.30    6.90
  -6   3  -2    3.90    2.00
  -6   3  -2   -0.10    7.20
  -6   3  -2  -10.60    9.70
   6   3   2    0.60    1.10
   6   3   2    4.10   10.80
  -6   3  -2    6.50   11.00
  -7  -3  -2  188.78   12.50
   7  -3   2  190.78    9.90
  -7  -3  -2  196.88   11.20
   7  -3   2  191.88   18.60
  -7   3  -2  182.08   27.50
  -7   3  -2  152.18   10.70
   7   3   2  186.78   10.70
  -8  -3  -2   18.70    4.80
  -8  -3  -2   12.60    3.20
   8  -3   2   -2.60   10.60
  -8   3  -2    6.60    2.80
  -8   3  -2   28.20   17.40
   8   3   2    7.20    2.30
  -8   3  -2   -0.10   17.70
  -9  -3  -2    3.20    3.60
   9  -3   2    5.80   14.20
  -9   3  -2    2.00   21.80
   9   3   2    0.60    2.40
  -9   3  -2  -18.90   22.00
  10  -3   2   40.00   19.90
 -10  -3  -2   61.29    7.20
 -10   3  -2   28.80   29.60
  10   3   2   62.29    6.20
 -11  -3  -2   33.50    6.70
 -11  -3  -2   20.70   41.50
 -11   3  -2   26.00   30.10
  11   3   2   38.90    5.10
 -11   3  -2  108.69   33.50
 -11  -4   2   49.30    8.50
  11  -4  -2   85.89   28.00
 -11  -4   2   59.49    6.90
 -11   4   2   89.79   35.10
  10  -4  -2   91.99   23.80
 -10  -4   2   98.69    8.70
 -10  -4   2   88.39   10.50
 -10   4   2   95.69   10.90
 -10   4   2  149.88   35.40
 -10   4   2   78.79   30.90
   9  -4  -2  164.38   23.90
  -9  -4   2  181.08   12.70
  -9  -4   2  223.28   14.50
  -9   4   2  232.58   15.00
  -9   4   2  230.78   35.70
  -9   4   2  316.27   41.80
  -8  -4   2  263.17   15.50
  -8  -4   2  248.58   13.70
   8  -4  -2  257.67   25.00
   8   4  -2  282.37   26.80
  -8   4   2  198.18   12.60
  -8   4   2  210.28   29.50
  -8   4   2  276.17   35.50
  -8   4   2  239.78   15.00
   7  -4  -2   25.70   10.70
  -7  -4   2    7.70    2.30
  -7  -4   2    8.10    2.90
   7   4  -2    8.00    8.60
  -7   4   2   18.90   16.70
  -7   4   2    8.90    1.50
  -7   4   2    0.30   12.30
   7   4  -2   12.90   17.90
  -7   4   2    9.30    3.10
  -6  -4   2   17.70    3.20
   6  -4  -2   11.50    8.00
  -6  -4   2   15.60    2.10
   6  -4  -2   10.30    2.40
  -6   4   2   20.20   15.00
  -6   4   2   13.60   11.20
   6   4  -2   12.80    7.60
   6   4  -2    9.20    4.90
   6   4  -2   17.60   13.50
  -6   4   2   13.20    2.60
  -5  -4   2  102.59    6.00
  -5  -4   2  102.79    6.90
   5  -4  -2  109.49   11.80
   5  -4  -2   95.79    6.00
  -5   4   2  101.49   18.00
   5   4  -2   84.89   14.30
  -5   4   2  100.09    6.60
  -5   4   2   94.19   19.50
  -4  -4   2 1804.02   97.89
  -4  -4   2 1844.82   93.99
   4  -4  -2 1890.81   97.99
   4  -4  -2 1968.80  110.89
  -4  -4   2 1839.32   94.49
   4  -4  -2 1852.61   93.89
   4   4  -2 1804.92   93.89
  -4   4   2 1949.20   94.29
  -4   4   2 1819.02  108.99
  -4   4   2 1758.92   99.19
   4   4  -2 1893.81   94.19
   4   4  -2 1631.04   97.09
  -4   4   2 1849.52   97.69
  -3  -4   2   13.20    4.90
  -3  -4   2    9.10    1.30
   3  -4  -2   16.00   12.60
   3  -4  -2    6.40    2.30
   3  -4  -2   10.20    1.20
   3  -4  -2    8.20    4.80
  -3  -4   2    6.60    1.60
  -3   4   2    3.70    2.70
   3   4  -2    6.90    2.00
   3   4  -2   10.90    1.30
  -3   4   2    8.50    3.50
  -3   4   2    2.50    4.50
   3   4  -2   10.30    1.40
  -3   4   2    7.60    1.50
  -3   4   2    4.80   10.70
   2  -4  -2 1435.26   79.29
   2  -4  -2 1602.54   81.29
   2  -4  -2 1547.45   78.19
  -2  -4   2 1566.84   78.59
  -2  -4   2 1566.14   81.39
  -2  -4   2 1527.25   78.39
  -2   4   2 1531.65   78.29
   2   4  -2 1600.14   78.39
  -2   4   2 1573.94   81.49
   2   4  -2 1479.05   78.29
  -2   4   2 1704.93   90.59
   2   4  -2 1335.47   78.39
  -2   4   2 1533.95   78.09
   1  -4  -2  190.78   10.00
   1  -4  -2  199.88   10.80
   1  -4  -2  195.98   10.40
  -1  -4   2  198.28   10.30
   1  -4  -2  185.58   13.30
  -1  -4   2  197.58   10.30
  -1   4   2  163.28   10.90
  -1   4   2  190.88   13.40
  -1   4   2  191.28   10.00
   1   4  -2  212.08   10.20
   1   4  -2  198.68   13.30
   1   4  -2  187.48   10.20
  -1   4   2  220.08   10.30
   0  -4   2  260.47   13.40
   0  -4   2  248.38   13.50
   0  -4   2  251.37   13.30
   0  -4  -2  284.27   13.60
   0  -4  -2  251.67   13.70
   0  -4  -2  254.37   16.50
   0  -4   2  206.88   19.50
   0   4   2  264.57   16.70
   0   4  -2  261.27   13.40
   0   4  -2  261.17   18.60
   0   4   2  261.77   13.60
   0   4   2  275.97   13.80
   0   4  -2  273.27   13.40
   0   4   2  262.57   13.50
  -1  -4  -2  134.59    7.40
   1  -4   2  129.99    6.90
  -1  -4  -2  130.29   11.20
   1  -4   2  132.19    6.90
  -1  -4  -2  129.69    6.90
   1  -4   2  124.99   10.90
   1  -4   2   98.09   16.00
   1   4   2  127.99    7.00
  -1   4  -2  125.29   13.80
   1   4   2  131.39    7.20
   1   4   2  139.59    7.20
  -1   4  -2  133.69    6.80
   2  -4   2  557.84   29.10
  -2  -4  -2  578.94   29.30
   2  -4   2  561.34   35.40
   2  -4   2  584.04   32.20
   2  -4   2  478.45   38.60
  -2  -4  -2  610.94   29.80
   2   4   2  558.64   29.30
   2   4   2  565.34   29.50
   2   4   2  600.24   29.80
  -2   4  -2  614.74   32.80
  -2   4  -2  539.05   37.60
   3  -4   2  480.25   35.40
   3  -4   2  483.95   26.00
   3  -4   2  540.65   29.60
   3  -4   2  508.85   26.80
   3  -4   2  451.35   26.20
  -3  -4  -2  530.65   26.80
  -3  -4  -2  496.75   27.10
   3   4   2  500.35   26.40
   3   4   2  505.75   26.50
  -3   4  -2  602.24   34.10
  -3   4  -2  491.05   29.40
   3   4   2  504.55   26.90
  -3   4  -2  574.54   37.00
   4  -4   2 1510.95   77.99
  -4  -4  -2 1411.56   77.59
   4  -4   2 1448.85   75.09
  -4  -4  -2 1447.26   75.49
  -4  -4  -2 1454.75   74.99
   4  -4   2 1405.26   74.29
   4   4   2 1444.96   74.69
   4   4   2 1494.75   75.19
  -4   4  -2 1473.05   77.79
  -4   4  -2 1508.35   84.29
   4   4   2 1436.66   74.69
   5  -4   2 1158.48   60.49
  -5  -4  -2 1167.78   61.19
   5  -4   2 1186.58   59.49
  -5  -4  -2 1097.59   63.59
   5  -4   2 1180.08   63.99
  -5  -4  -2 1176.38   60.39
  -5   4  -2 1188.08   63.89
   5   4   2 1144.39   60.09
  -5   4  -2 1195.38   71.79
  -6  -4  -2   43.50    4.40
   6  -4   2   54.29    3.10
   6  -4   2   42.70    8.30
  -6  -4  -2   48.50    5.50
  -6  -4  -2   48.00   11.00
   6   4   2   47.10    3.70
  -6   4  -2   99.99   18.80
  -6   4  -2   53.69   10.50
   6   4   2   54.59   13.00
  -6   4  -2   46.80   13.90
   7  -4   2  107.49   13.90
  -7  -4  -2  122.39    7.90
  -7  -4  -2  115.99    9.20
   7  -4   2  107.09    6.10
   7   4   2  113.49    7.20
  -7   4  -2  109.29   21.20
   7   4   2   83.49   24.30
  -8  -4  -2  325.07   19.80
   8  -4   2  332.87   28.30
  -8  -4  -2  324.47   18.40
  -8   4  -2  306.17   37.10
   8   4   2  311.57   17.80
   9  -4   2   25.50   16.20
  -9  -4  -2   26.00    4.70
  -9   4  -2   74.29   23.60
   9   4   2   23.40    3.60
  -9   4  -2   45.70   23.00
 -10  -4  -2   58.09    6.90
  10  -4   2   22.00   19.30
  10   4   2   51.09    6.30
 -10   4  -2   30.10   29.40
 -10   4  -2  134.59   31.90
 -10  -5   2    4.10    4.00
  10  -5  -2  -23.90   19.50
 -10  -5   2    1.40    5.70
 -10   5   2    9.50   28.80
  -9  -5   2   14.50    3.50
   9  -5  -2   31.00   15.90
  -9  -5   2    4.20    4.80
  -9   5   2    1.50   23.30
  -9   5   2   20.60   18.80
  -9   5   2    9.20    4.40
  -8  -5   2  905.41   48.10
  -8  -5   2  886.71   46.60
   8  -5  -2  901.91   56.99
  -8   5   2  911.31   47.50
  -8   5   2 1001.60   70.39
  -8   5   2  734.63   58.59
   7  -5  -2   23.10   10.20
  -7  -5   2   29.40    4.50
  -7  -5   2   30.40    3.70
  -7   5   2   35.60   19.60
   7   5  -2   21.00   17.70
  -7   5   2   26.90    3.90
  -7   5   2   23.00   13.00
  -6  -5   2   -3.70    2.00
  -6  -5   2    1.60    1.50
   6  -5  -2    2.20    2.20
   6  -5  -2   22.00    8.60
  -6   5   2  -16.80   13.60
  -6   5   2    5.60   10.30
  -6   5   2    0.80    2.00
   6   5  -2   -1.10    4.20
   6   5  -2    9.90   12.40
   5  -5  -2  162.28   14.90
   5  -5  -2  130.49    8.10
  -5  -5   2  141.39    8.20
  -5  -5   2  133.09    8.90
  -5   5   2  140.19   16.80
  -5   5   2  161.68   28.10
  -5   5   2  152.18    8.80
   5   5  -2  140.59   16.90
   4  -5  -2  358.26   23.10
   4  -5  -2  365.36   18.70
  -4  -5   2  356.76   19.50
  -4  -5   2  349.27   25.70
  -4  -5   2  367.66   19.00
  -4   5   2  377.36   23.20
  -4   5   2  347.67   24.40
   4   5  -2  299.67   21.00
   4   5  -2  363.86   19.00
  -4   5   2  360.26   34.00
  -4   5   2  373.26   19.20
  -3  -5   2  838.52   41.70
   3  -5  -2  822.52   45.30
  -3  -5   2  830.22   41.40
  -3  -5   2  797.42   45.40
   3  -5  -2  836.02   41.10
   3  -5  -2  669.33   42.50
  -3   5   2  714.13   54.49
  -3   5   2  859.41   41.40
   3   5  -2  807.92   41.20
   3   5  -2  817.22   41.40
  -3   5   2  788.72   45.50
   2  -5  -2 1152.78   62.89
  -2  -5   2 1255.17   63.09
  -2  -5   2 1294.37   63.19
   2  -5  -2 1299.87   66.69
   2  -5  -2 1211.38   63.99
   2  -5  -2 1262.67   62.69
   2  -5  -2 1195.38   64.29
   2   5  -2 1048.10   64.59
   2   5  -2 1305.07   62.99
   2   5  -2 1162.58   62.69
  -2   5   2 1248.88   66.79
  -2   5   2 1273.37   62.89
  -2   5   2 1332.77   76.59
  -2   5   2 1225.88   62.69
   2   5  -2 1244.58   62.79
   2   5  -2 1226.08   62.99
  -1  -5   2  446.36   22.70
   1  -5  -2  456.85   26.50
  -1  -5   2  368.96   22.70
   1  -5  -2  478.25   23.30
   1  -5  -2  467.15   22.90
  -1   5   2  466.15   22.70
   1   5  -2  436.36   22.70
   1   5  -2  477.25   22.70
   1   5  -2  390.26   27.10
  -1   5   2  372.56   32.50
  -1   5   2  446.16   26.70
   0  -5   2  156.78    8.50
   0  -5   2  160.68    8.70
   0  -5  -2  147.49   12.70
   0  -5   2  162.18    8.60
   0  -5  -2  182.98    9.10
   0  -5   2  155.98   17.20
   0  -5   2  172.38   14.10
   0  -5  -2  176.88    8.80
   0   5   2  157.78    8.80
   0   5   2  164.78    8.70
   0   5  -2  167.18    8.70
   0   5  -2  145.19   15.40
   0   5   2  172.58   13.40
   0   5   2  168.08    9.20
  -1  -5  -2   12.90    1.10
   1  -5   2    0.10    9.60
   1  -5   2   10.70    1.00
  -1  -5  -2    7.40    5.60
   1  -5   2   12.10    1.10
  -1  -5  -2    8.50    1.50
   1  -5   2   17.20    5.30
   1  -5   2   19.20    5.30
   1   5   2    9.10    1.20
  -1   5  -2   13.60    9.30
   1   5   2   15.50    1.50
  -1   5  -2   13.70    1.00
   1   5   2   11.20    1.30
  -2  -5  -2  499.25   25.80
   2  -5   2  500.25   31.90
   2  -5   2  494.55   25.60
   2  -5   2  489.95   29.20
  -2  -5  -2  494.55   26.20
   2  -5   2  416.26   37.70
   2   5   2  561.34   26.30
  -2   5  -2  512.45   30.20
   2   5   2  483.65   25.80
   2   5   2  504.15   26.00
  -2   5  -2  522.25   36.50
   3  -5   2   73.49    4.70
   3  -5   2   65.49    8.20
  -3  -5  -2   68.49    5.30
   3  -5   2   68.49    3.60
   3  -5   2   56.29   17.30
  -3  -5  -2   63.29    4.50
   3  -5   2   70.99   13.10
  -3   5  -2   70.39    9.30
   3   5   2   70.39    4.50
   3   5   2   65.49    4.70
  -3   5  -2   93.09   15.20
   3   5   2   66.79    4.10
   4  -5   2   43.40    7.40
  -4  -5  -2   40.00    4.30
   4  -5   2   46.40    4.10
   4  -5   2   42.40    2.40
   4  -5   2   36.20   12.60
  -4  -5  -2   48.10    3.70
  -4  -5  -2   56.09    8.90
   4  -5   2   44.20    2.80
   4   5   2   48.70    4.40
   4   5   2   46.10    3.10
  -4   5  -2   52.99   13.30
  -4   5  -2   50.19   10.90
  -4   5  -2   38.70    7.90
  -5  -5  -2  331.97   25.10
   5  -5   2  347.17   19.70
  -5  -5  -2  371.46   19.70
   5  -5   2  364.76   18.50
   5  -5   2  360.46   23.70
  -5  -5  -2  362.86   20.40
   5   5   2  347.77   19.10
  -5   5  -2  345.07   28.80
  -5   5  -2  369.46   25.70
  -5   5  -2  411.76   33.60
   6  -5   2   19.30    7.70
  -6  -5  -2   14.20    2.80
  -6  -5  -2   19.80    3.50
   6  -5   2   15.70    1.30
   6   5   2   15.20    2.20
   6   5   2   20.60   11.10
  -6   5  -2   14.80    9.80
  -6   5  -2   20.90   14.50
  -7  -5  -2  166.58   11.70
  -7  -5  -2  162.78   10.20
   7  -5   2  133.69   16.10
   7  -5   2  159.78    8.20
   7   5   2  153.78   29.50
  -7   5  -2  137.79   22.60
   7   5   2  157.18    9.40
  -8  -5  -2  103.99    9.00
  -8  -5  -2  130.29   10.70
   8  -5   2  131.69   18.30
  -8   5  -2  138.19   26.30
   8   5   2  125.29    8.00
  -9  -5  -2   22.80    4.40
   9  -5   2   14.80   15.30
  -9   5  -2    9.70   21.50
   9   5   2   11.10    3.20
  -9   5  -2   25.70   24.50
 -10  -5  -2    5.40    4.70
  10  -5   2   13.50   20.60
 -10   5  -2   16.80   27.70
  10   5   2    0.70    3.30
 -10   5  -2   10.00   29.60
 -10  -6   2   24.80    6.90
 -10  -6   2   19.00    4.80
  10  -6  -2   80.59   22.40
  10   6  -2   17.10    4.10
 -10   6   2   17.10   25.80
  -9  -6   2   11.90    5.30
   9  -6  -2   30.80   16.70
  -9  -6   2    3.70    3.50
   9   6  -2    9.80    3.00
  -9   6   2   -2.70   24.40
  -8  -6   2  143.09    9.20
  -8  -6   2  144.09   11.20
   8  -6  -2   99.89   18.10
  -8   6   2  131.29   22.00
  -8   6   2  129.49   29.50
  -8   6   2  129.19   10.40
  -7  -6   2  346.87   18.80
  -7  -6   2  365.26   20.30
   7  -6  -2  337.07   27.20
   7   6  -2  289.27   31.30
  -7   6   2  354.06   19.50
  -7   6   2  304.87   29.80
  -7   6   2  354.26   43.00
  -6  -6   2  208.98   11.30
  -6  -6   2  211.48   12.40
   6  -6  -2  177.58   11.10
   6  -6  -2  195.08   20.40
  -6   6   2  158.18   29.90
  -6   6   2  201.68   11.60
  -6   6   2  163.58   20.90
   6   6  -2  180.48   21.30
  -5  -6   2  160.88   10.30
   5  -6  -2  154.18    9.30
  -5  -6   2  173.88    9.70
   5  -6  -2  161.78   15.50
  -5   6   2  184.18   10.10
   5   6  -2  127.79   14.30
  -5   6   2  170.78   28.30
  -5   6   2  201.38   15.60
  -4  -6   2  950.20   48.20
   4  -6  -2  907.71   52.39
  -4  -6   2  950.20   47.70
   4  -6  -2  906.61   47.30
   4   6  -2  907.81   47.70
   4   6  -2  905.31   47.30
  -4   6   2  842.02   63.69
  -4   6   2  972.20   47.80
  -3  -6   2  143.69    8.70
   3  -6  -2  154.88   12.60
  -3  -6   2  149.49   16.90
   3  -6  -2  130.39    9.80
  -3  -6   2  142.59    8.30
   3  -6  -2  158.08    7.90
   3   6  -2  146.99    7.80
  -3   6   2  154.78    8.30
  -3   6   2  156.48   15.90
   3   6  -2  142.69    8.20
  -3   6   2  147.39    7.60
  -3   6   2  138.59   22.30
   3   6  -2  155.48    8.20
  -2  -6   2    2.50    1.10
   2  -6  -2   12.90    4.50
   2  -6  -2    4.50    1.10
   2  -6  -2    4.30    2.20
   2  -6  -2    7.40    2.90
  -2  -6   2    4.80    1.30
   2  -6  -2    4.40    0.40
   2   6  -2    6.50    1.00
  -2   6   2    1.80    2.40
   2   6  -2    2.70    0.80
  -2   6   2    3.00    7.50
   2   6  -2    3.40    5.40
  -2   6   2    5.90    0.80
  -2   6   2   20.00   11.90
   1  -6  -2  269.27   18.40
   1  -6  -2  283.67   14.60
   1  -6  -2  289.47   14.30
  -1  -6   2  253.77   14.20
  -1  -6   2  261.07   14.10
  -1   6   2  314.07   29.10
   1   6  -2  257.57   14.00
  -1   6   2  241.08   20.30
  -1   6   2  262.97   14.00
   1   6  -2  287.27   13.90
   1   6  -2  218.08   20.70
   0  -6  -2 4298.87  211.88
   0  -6   2 3821.12  207.58
   0  -6  -2 4261.67  207.98
   0  -6   2 4273.87  212.58
   0  -6   2 3873.71  207.68
   0  -6  -2 4154.48  207.78
   0  -6   2 4678.53  217.78
   0   6   2 3994.70  207.48
   0   6  -2 3815.72  207.58
   0   6   2 3919.51  208.18
   0   6   2 3898.91  207.78
   0   6   2 4298.47  212.78
   0   6  -2 3851.91  215.48
  -1  -6  -2   79.59   10.70
  -1  -6  -2   82.89    5.20
   1  -6   2   82.89    4.40
   1  -6   2   98.99   18.00
   1  -6   2   83.89    4.60
  -1  -6  -2   79.89    4.60
   1  -6   2  120.49   11.80
   1   6   2   83.59    4.80
  -1   6  -2   65.09   14.20
   1   6   2   71.59    4.80
   1   6   2   82.69    4.80
  -1   6  -2   85.59    4.50
  -2  -6  -2   51.29    3.90
  -2  -6  -2   54.29    3.20
   2  -6   2   52.19    3.10
   2  -6   2   49.10   16.20
   2  -6   2   57.19    3.10
   2  -6   2   53.09   10.20
   2  -6   2   54.49    8.20
  -2  -6  -2   52.99    8.50
   2   6   2   49.90    3.70
   2   6   2   53.09    3.60
   2   6   2   50.79    3.20
  -2   6  -2   41.30    8.30
  -2   6  -2   51.99    2.90
  -2   6  -2   67.99   15.10
  -3  -6  -2  327.37   17.80
  -3  -6  -2  339.17   18.20
   3  -6   2  284.57   35.90
   3  -6   2  341.67   21.60
   3  -6   2  313.37   27.60
   3  -6   2  344.07   17.60
   3  -6   2  331.57   16.90
  -3   6  -2  319.77   23.40
   3   6   2  278.97   17.40
   3   6   2  337.67   17.80
   3   6   2  342.87   17.20
  -3   6  -2  375.86   30.00
  -4  -6  -2  364.66   26.00
   4  -6   2  415.36   25.10
   4  -6   2  365.76   20.30
  -4  -6  -2  414.06   21.30
  -4  -6  -2  397.86   21.70
   4  -6   2  379.86   20.10
   4  -6   2  388.86   21.10
   4  -6   2  401.56   33.80
  -4   6  -2  456.35   35.20
   4   6   2  391.46   20.70
   4   6   2  393.26   21.40
  -4   6  -2  399.06   27.60
  -5  -6  -2    3.50    2.00
   5  -6   2    3.70    6.30
  -5  -6  -2    4.80    2.30
   5  -6   2    7.70    2.60
  -5   6  -2   11.80    8.00
   5   6   2   13.90    9.20
  -5   6  -2    8.60   11.20
   5   6   2    4.50    1.20
  -6  -6  -2   -5.00    2.90
  -6  -6  -2   -2.00    2.20
   6  -6   2  -14.90    7.20
  -6   6  -2   -3.10   13.60
   6   6   2    0.10    1.20
  -6   6  -2    5.70    8.40
   6   6   2    5.60   11.40
   7  -6   2    2.60    9.40
  -7  -6  -2   10.90    3.40
  -7  -6  -2   17.10    4.60
   7   6   2   18.60   17.00
   7   6   2   12.10    2.10
  -7   6  -2    6.50   17.20
  -7   6  -2    1.30   10.00
   8  -6   2   43.00   14.80
  -8  -6  -2   62.89    6.50
   8   6   2   53.89    5.10
  -8   6  -2   44.70   17.10
  -8   6  -2  119.79   28.50
  -9  -6  -2  119.69   10.20
   9  -6   2  130.19   22.10
  -9   6  -2  128.89   27.00
   9   6   2  135.89    9.20
 -10  -6  -2  126.79   11.70
  10  -6   2  102.69   24.80
  10   6   2  153.08   10.30
 -10  -7   2   36.90    7.50
  10  -7  -2   61.89   23.00
 -10  -7   2   37.20    5.70
 -10   7   2   31.90   27.70
  10   7  -2   47.00    5.40
  -9  -7   2   19.40    5.80
  -9  -7   2   27.80    4.30
   9  -7  -2   -1.20   17.90
  -9   7   2   40.10   30.10
   9   7  -2   19.70    3.60
   8  -7  -2  331.47   31.30
  -8  -7   2  369.76   21.00
  -8  -7   2  387.66   22.70
  -8   7   2  422.76   52.69
   8   7  -2  369.26   20.40
   7  -7  -2  171.08   21.20
  -7  -7   2  185.58   12.90
  -7  -7   2  190.18   11.40
  -7   7   2  211.78   38.10
  -7   7   2  191.68   21.70
   7   7  -2  180.68   10.60
  -6  -7   2  170.18   10.10
   6  -7  -2  152.98    9.60
  -6  -7   2  168.98   11.10
   6  -7  -2  176.38   19.40
  -6   7   2  157.78   33.30
   6   7  -2  165.48    9.30
   5  -7  -2   -0.80    1.50
   5  -7  -2    0.80    6.80
  -5  -7   2    1.90    1.60
  -5  -7   2    6.40    2.50
  -5   7   2    2.60   17.60
   5   7  -2    3.90    1.30
   5   7  -2   -0.40    3.10
  -5   7   2    1.50    5.60
  -4  -7   2  433.86   23.50
   4  -7  -2  441.86   28.20
  -4  -7   2  448.16   23.10
   4  -7  -2  436.56   22.50
   4   7  -2  433.36   22.40
  -4   7   2  400.06   41.00
   4   7  -2  426.66   23.00
  -3  -7   2  391.66   19.60
   3  -7  -2  353.56   19.10
   3  -7  -2  360.56   24.00
  -3  -7   2  384.96   19.90
   3  -7  -2  398.26   18.90
   3  -7  -2  347.97   21.00
  -3   7   2  344.57   35.40
   3   7  -2  336.07   22.30
  -3   7   2  375.66   18.80
   3   7  -2  379.26   19.40
   3   7  -2  348.77   19.20
  -2  -7   2  537.75   27.70
   2  -7  -2  600.44   29.90
   2  -7  -2  557.04   28.60
   2  -7  -2  529.65   27.50
   2  -7  -2  494.55   31.60
  -2  -7   2  547.45   27.80
   2   7  -2  497.85   27.40
  -2   7   2  458.35   41.00
  -2   7   2  521.05   27.20
   2   7  -2  560.34   27.40
   2   7  -2  468.95   33.10
   1  -7  -2    0.30    5.60
   1  -7  -2    1.20    1.30
   1  -7  -2    8.40    4.90
   1  -7  -2    1.90    1.50
  -1  -7   2    3.20    1.00
  -1  -7   2    0.20    1.00
  -1   7   2   -0.60    0.70
  -1   7   2    0.30    2.30
   1   7  -2    3.20    0.70
   1   7  -2    0.40    0.80
  -1   7   2    6.20   11.40
   1   7  -2   -9.40    8.40
  -1   7   2    9.10    9.90
   0  -7   2  767.02   39.30
   0  -7  -2  845.02   39.60
   0  -7  -2  822.72   39.90
   0  -7  -2  798.92   44.50
   0  -7   2  776.42   39.40
   0  -7   2  791.12   39.60
   0  -7   2  759.02   44.90
   0  -7   2  749.53   39.20
   0   7   2  667.33   40.00
   0   7   2  789.52   39.10
   0   7  -2  669.13   49.30
   0   7  -2  741.83   39.40
   0   7   2  759.52   39.50
   0   7  -2  816.42   39.20
   0   7   2  742.23   39.10
  -1  -7  -2   55.79    4.20
  -1  -7  -2   42.30    7.90
   1  -7   2   59.79    3.60
  -1  -7  -2   59.09    3.40
   1  -7   2   53.09   16.00
   1  -7   2   52.59    8.60
   1  -7   2   57.29    3.20
  -1   7  -2   61.69   14.70
  -1   7  -2   60.69    3.40
   1   7   2   53.79    3.80
   1   7   2   60.69    3.60
   1   7   2   61.89    3.90
  -2  -7  -2  826.62   42.80
   2  -7   2  826.92   42.70
   2  -7   2  811.42   47.50
  -2  -7  -2  845.02   43.50
   2  -7   2  892.41   49.50
   2  -7   2  823.22   42.60
  -2  -7  -2  806.22   48.20
   2  -7   2  773.62   58.29
   2   7   2  810.02   43.10
   2   7   2  856.51   42.90
  -2   7  -2  796.82   49.40
  -2   7  -2  872.81   42.60
  -2   7  -2  824.62   55.99
   2   7   2  871.71   43.10
   3  -7   2  488.95   25.40
  -3  -7  -2  500.35   26.60
   3  -7   2  502.55   25.60
   3  -7   2  491.15   30.00
   3  -7   2  479.35   35.30
  -3  -7  -2  478.35   26.30
   3  -7   2  521.15   26.00
  -3   7  -2  477.85   34.30
   3   7   2  500.85   26.20
  -3   7  -2  503.05   38.90
   3   7   2  493.35   25.70
   4  -7   2   58.79    8.00
  -4  -7  -2   53.49    4.40
   4  -7   2   46.00    4.30
  -4  -7  -2   51.99    4.80
   4  -7   2   46.30   15.70
  -4   7  -2   70.49   18.10
   4   7   2   39.30    4.80
   4   7   2   50.69    3.40
  -5  -7  -2    5.90    2.80
   5  -7   2    5.80    7.00
   5  -7   2   -0.50    2.30
  -5  -7  -2    0.10    2.10
   5   7   2    3.70    9.20
   5   7   2    2.20    1.10
  -5   7  -2   -2.50    7.70
  -5   7  -2   -2.80   13.60
  -6  -7  -2    9.30    3.30
   6  -7   2    3.10    2.80
   6  -7   2    9.10    8.50
  -6  -7  -2   13.80    3.20
   6   7   2   36.70   13.40
  -6   7  -2    9.70   16.00
  -6   7  -2   16.30    8.50
   6   7   2   12.20    1.80
  -7  -7  -2  101.59    9.00
  -7  -7  -2  103.69    8.10
   7  -7   2   84.69   14.50
  -7   7  -2  126.69   18.40
   7   7   2  102.89    6.70
  -7   7  -2  138.49   27.70
   8  -7   2  132.89   19.70
  -8  -7  -2  119.39    9.40
   8   7   2  116.99    8.00
  -8   7  -2  207.08   35.60
  -8   7  -2  118.49   20.20
  -9  -7  -2    7.70    4.50
   9  -7   2   24.00   17.90
  -9   7  -2   21.00   17.70
  -9   7  -2   37.10   26.10
 -10  -7  -2   19.50    5.80
  10  -7   2   20.80   20.80
  10   7   2   18.00    4.10
 -10   7  -2    0.10   30.00
 -10  -8   2   25.80    5.60
 -10  -8   2   20.00    7.90
  10  -8  -2    4.60   22.50
 -10   8   2   25.10   31.60
   9  -8  -2   26.90   19.60
  -9  -8   2   31.10    6.60
  -9  -8   2   27.70    4.80
  -9   8   2   73.19   33.60
  -8  -8   2   -1.50    2.90
   8  -8  -2   -0.80   15.50
  -8  -8   2    5.80    5.10
   8   8  -2    1.70    2.10
  -8   8   2  -19.50   23.30
  -7  -8   2   94.29    9.50
  -7  -8   2  115.39    8.20
   7  -8  -2  102.29   18.20
  -7   8   2  124.09   19.10
   7   8  -2  112.99    6.80
  -7   8   2  118.89   31.70
  -6  -8   2   19.00    3.80
   6  -8  -2   26.30   10.90
  -6  -8   2   38.70    4.20
   6  -8  -2   25.90    3.00
   6   8  -2   19.20    5.40
   6   8  -2   25.80    2.70
  -6   8   2   34.70   24.80
  -5  -8   2  743.03   39.90
   5  -8  -2  723.13   38.50
  -5  -8   2  780.32   39.30
   5  -8  -2  769.12   46.10
   5   8  -2  751.12   38.40
  -5   8   2  696.93   61.09
   4  -8  -2   25.70    2.10
   4  -8  -2   22.20    8.20
  -4  -8   2   25.10    2.80
  -4  -8   2   23.40    3.20
   4   8  -2   23.50    1.80
   4   8  -2   23.30    3.10
  -4   8   2   13.20   17.60
   3  -8  -2  198.08   10.90
   3  -8  -2  199.08   15.70
   3  -8  -2  220.08   17.10
  -3  -8   2  203.18   11.60
  -3  -8   2  205.58   11.30
   3  -8  -2  202.58   13.30
   3   8  -2  212.88   11.00
  -3   8   2  165.58   27.70
   3   8  -2  174.68   16.70
  -3   8   2  204.08   10.40
  -2  -8   2   29.50    3.30
   2  -8  -2   44.70    7.10
   2  -8  -2   33.00    4.10
   2  -8  -2   25.80    7.10
   2  -8  -2   27.20    3.10
  -2  -8   2   31.00    2.70
   2   8  -2   34.60    2.30
  -2   8   2   30.40    2.10
  -2   8   2   18.70    3.90
  -2   8   2   24.90   15.30
   2   8  -2   28.00    9.80
   1  -8  -2  268.97   14.10
   1  -8  -2  285.77   14.20
  -1  -8   2  250.27   13.90
  -1  -8   2  221.58   20.40
  -1  -8   2  248.48   13.80
   1  -8  -2  243.98   19.00
  -1   8   2  263.77   28.20
   1   8  -2  282.87   13.50
  -1   8   2  255.37   13.60
   1   8  -2  215.18   25.20
   1   8  -2  249.97   13.70
   0  -8   2 1819.82   88.99
   0  -8   2 1740.73   94.99
   0  -8   2 1684.03   88.99
   0  -8  -2 1739.83   94.49
   0  -8   2 1754.02   89.29
   0  -8  -2 1834.82   89.69
   0  -8  -2 1837.22   89.19
   0  -8   2 1608.14   88.89
   0   8  -2 1689.73   89.09
   0   8   2 1732.03   89.19
   0   8   2 1921.31  103.69
   0   8  -2 1576.24   99.69
   0   8  -2 1770.92   88.89
  -1  -8  -2    9.70    7.00
   1  -8   2   19.90    7.90
  -1  -8  -2    8.40    1.70
   1  -8   2    6.20   13.70
  -1  -8  -2   10.70    1.40
   1  -8   2   10.10    2.40
   1  -8   2   10.60    1.10
   1  -8   2   -0.80    6.50
   1  -8   2   11.60    1.50
   1   8   2    8.40    1.60
   1   8   2   10.40    1.90
   1   8   2   10.60    1.30
  -1   8  -2    6.20   10.30
  -1   8  -2    9.90    1.20
  -2  -8  -2    7.10    1.10
  -2  -8  -2    6.20    1.70
   2  -8   2   10.60    1.40
   2  -8   2    9.00    1.00
   2  -8   2   -8.80   19.20
   2  -8   2    6.30    6.10
   2  -8   2    4.60    2.90
   2  -8   2    4.90    6.70
   2  -8   2    5.20    1.40
  -2  -8  -2   10.10    8.00
   2   8   2   11.50    1.50
   2   8   2    5.60    1.40
  -2   8  -2    7.20    0.90
  -2   8  -2    0.30    9.70
   3  -8   2   16.60   11.50
  -3  -8  -2   23.30    2.80
   3  -8   2   15.30    7.00
   3  -8   2   22.10    1.80
   3  -8   2   19.10    1.80
   3  -8   2   13.40    4.00
  -3  -8  -2    7.90    9.00
   3  -8   2   17.50    2.10
   3   8   2   25.20    2.50
  -3   8  -2   20.20   12.20
   3   8   2   18.50    2.10
  -4  -8  -2  534.85   28.10
  -4  -8  -2  526.95   28.40
   4  -8   2  481.55   41.10
   4  -8   2  514.75   27.50
   4  -8   2  515.65   32.90
   4  -8   2  510.75   26.80
   4   8   2  522.65   27.20
  -4   8  -2  587.74   45.20
  -5  -8  -2  361.56   20.70
   5  -8   2  361.46   25.20
   5  -8   2  363.36   38.60
   5  -8   2  324.67   19.50
  -5  -8  -2  381.26   20.20
   5   8   2  358.56   19.00
  -5   8  -2  392.76   37.80
   6  -8   2  219.38   21.10
  -6  -8  -2  225.98   14.30
   6  -8   2  190.38   13.00
  -6  -8  -2  220.18   13.30
   6   8   2  216.78   11.90
  -6   8  -2  257.77   33.70
  -7  -8  -2  305.57   17.90
   7  -8   2  301.07   27.40
   7   8   2  303.37   16.60
  -8  -8  -2   19.70    4.00
   8  -8   2   25.10   15.50
   8   8   2   22.20    3.20
  -8   8  -2   14.20   14.10
  -8   8  -2    7.60   22.00
  -9  -8  -2   48.40    6.50
   9  -8   2   41.70   19.00
   9   8   2   47.10    5.70
  -9   8  -2   86.49   30.50
  -9  -9   2   35.80    5.30
   9  -9  -2    8.70   20.90
  -9  -9   2   41.40    7.90
  -9   9   2   43.60   29.10
   8  -9  -2   16.00   17.60
  -8  -9   2   -1.40    3.10
  -8  -9   2    2.40    5.20
  -8   9   2    6.30   26.50
  -7  -9   2  159.48   11.70
  -7  -9   2  147.49   10.00
   7  -9  -2  213.58   25.00
  -7   9   2  166.98   34.40
   7   9  -2  141.79    8.60
  -6  -9   2  747.63   41.00
  -6  -9   2  826.22   40.30
   6  -9  -2  715.23   47.50
  -6   9   2  703.73   66.49
   6   9  -2  744.93   39.00
  -5  -9   2  133.99    7.80
   5  -9  -2  127.89   15.60
   5  -9  -2  107.59    6.30
  -5  -9   2   94.29    8.30
  -5   9   2  114.49   30.40
   5   9  -2  112.19    6.10
   5   9  -2   93.79    7.90
   4  -9  -2  743.33   45.60
  -4  -9   2  798.82   39.60
   4  -9  -2  739.63   38.40
  -4  -9   2  728.23   39.80
  -4   9   2  733.13   61.79
   3  -9  -2   13.40    6.70
   3  -9  -2   -0.20    1.50
  -3  -9   2    1.20    1.40
   3  -9  -2    4.70    6.60
  -3  -9   2    2.30    1.90
   3  -9  -2    3.10    4.00
   3   9  -2   -0.80    1.40
  -3   9   2    3.00   18.60
  -3   9   2    0.60    0.70
   3   9  -2   -8.80    8.80
   2  -9  -2  357.16   26.20
  -2  -9   2  391.26   20.60
   2  -9  -2  383.56   20.50
  -2  -9   2  401.16   20.70
   2  -9  -2  376.36   21.20
   2   9  -2  355.06   31.20
  -2   9   2  387.16   19.90
   2   9  -2  417.16   20.10
  -2   9   2  339.37   37.00
  -1  -9   2  344.37   26.60
   1  -9  -2  372.26   19.10
  -1  -9   2  356.66   18.90
   1  -9  -2  337.67   25.00
  -1  -9   2  350.16   18.80
   1  -9  -2  359.96   19.10
  -1   9   2  337.77   18.50
   1   9  -2  372.26   18.40
  -1   9   2  337.37   34.10
   0  -9  -2   39.10    2.80
   0  -9   2   40.50    3.10
   0  -9  -2   29.90    8.80
   0  -9  -2   42.40    3.50
   0  -9   2   40.10    9.90
   0  -9   2   40.80    2.40
   0  -9   2   41.40    2.80
   0   9   2   34.50    3.10
   0   9  -2   38.00    2.40
   0   9  -2   41.60    2.80
   0   9   2   29.50   13.70
   0   9   2   30.00    4.00
   0   9  -2   37.20   14.40
   1  -9   2  796.22   44.10
  -1  -9  -2  894.31   44.30
  -1  -9  -2  873.91   43.50
   1  -9   2  828.22   49.80
  -1  -9  -2  821.42   49.99
   1  -9   2  823.92   43.30
   1  -9   2  859.81   43.70
  -1   9  -2  786.42   56.99
   1   9   2  872.11   43.40
   1   9   2  998.00   59.19
  -1   9  -2  877.21   43.50
   1   9   2  756.22   44.00
   2  -9   2   -5.30    7.80
  -2  -9  -2    3.40    1.80
  -2  -9  -2    6.30    9.30
   2  -9   2    0.30    3.00
   2  -9   2    0.50    1.20
  -2  -9  -2    1.00    0.90
   2  -9   2    1.60    0.60
   2  -9   2    2.70    1.30
   2  -9   2   10.60    8.30
  -2   9  -2    3.10    0.80
  -2   9  -2    5.10   11.40
   2   9   2    2.00    1.40
   2   9   2    2.40    1.50
  -3  -9  -2  340.17   28.10
   3  -9   2  366.56   18.70
   3  -9   2  323.47   24.90
  -3  -9  -2  374.56   19.80
   3  -9   2  348.77   18.50
   3  -9   2  352.96   31.30
   3  -9   2  352.26   18.80
   3   9   2  366.66   19.20
   3   9   2  359.66   18.80
  -3   9  -2  376.86   35.80
   4  -9   2   21.30    8.50
  -4  -9  -2   20.10    3.00
   4  -9   2   16.40    1.80
   4  -9   2   21.70    2.50
   4  -9   2    7.20   15.70
   4  -9   2   20.70    2.20
   4   9   2   13.10    1.90
  -4   9  -2   26.30   16.40
   5  -9   2   -0.50    2.50
   5  -9   2    0.60    7.40
  -5  -9  -2    1.90    2.70
   5  -9   2    1.50   17.70
  -5   9  -2   -3.70   10.10
  -5   9  -2   -8.10   16.60
   5   9   2   -0.70    1.20
   5   9   2    5.20   12.60
  -6  -9  -2   10.40    3.30
   6  -9   2   11.50   10.60
  -6   9  -2   26.30   11.10
   6   9   2    6.90    1.50
  -6   9  -2    6.30   19.30
   7  -9   2   60.49   15.40
  -7  -9  -2   86.99    7.70
  -7   9  -2  108.49   26.60
   7   9   2   81.29    5.60
  -8  -9  -2   52.29    6.00
   8  -9   2   61.19   16.30
  -8   9  -2   63.59   30.50
   8   9   2   48.50    4.80
  -9  -9  -2   15.10    5.00
   9  -9   2  -20.50   17.40
  -9   9  -2    3.70   27.30
   9 -10  -2   25.00   21.20
  -9 -10   2   13.80    6.80
  -9 -10   2    3.70    4.50
  -9  10   2   18.40   32.60
  -8 -10   2   14.30    6.00
   8 -10  -2    8.90   17.40
  -8 -10   2    7.70    3.70
  -8  10   2   -2.90   32.50
  -7 -10   2   67.09    8.20
  -7 -10   2   95.89    7.60
   7 -10  -2   88.39   18.00
  -7  10   2   83.29   30.90
  -6 -10   2  145.09   11.10
   6 -10  -2  131.39   19.40
  -6 -10   2  142.09    9.60
  -6  10   2  122.99   32.90
  -5 -10   2   83.69    7.70
  -5 -10   2   87.69    6.80
   5 -10  -2   76.39   13.50
  -5  10   2   90.89   30.00
  -4 -10   2   28.50    3.50
  -4 -10   2   24.50    3.80
   4 -10  -2   37.70   10.10
  -4  10   2   20.20   22.80
   3 -10  -2  220.68   20.60
   3 -10  -2  236.28   20.80
  -3 -10   2  267.77   14.20
   3 -10  -2  234.08   13.70
  -3 -10   2  255.37   14.30
   3  10  -2  268.67   13.50
   3  10  -2  243.38   23.30
  -3  10   2  211.98   35.90
  -3  10   2  245.08   12.90
  -2 -10   2  172.38   20.00
  -2 -10   2  163.58    9.60
  -2 -10   2  163.88    9.40
   2 -10  -2  127.09   16.80
   2 -10  -2  154.78    9.30
   2 -10  -2  163.98   10.20
  -2  10   2  155.98    8.50
   2  10  -2  137.79   25.50
   2  10  -2  164.18    8.70
  -2  10   2  123.49   27.20
   1 -10  -2  218.38   12.00
  -1 -10   2  208.58   20.70
  -1 -10   2  200.98   11.90
   1 -10  -2  188.28   20.40
  -1 -10   2  216.88   12.00
   1 -10  -2  229.18   12.20
   1  10  -2  197.08   26.50
  -1  10   2  215.58   11.50
  -1  10   2  170.28   28.60
   1  10  -2  226.18   11.30
   0 -10   2   51.99    3.50
   0 -10  -2   50.39    3.50
   0 -10  -2   44.80   11.20
   0 -10   2   52.89    3.80
   0 -10   2   51.69   11.60
   0 -10  -2   50.89    4.30
   0  10  -2   55.79    3.00
   0  10  -2   59.69   15.80
   0  10   2   38.00    5.80
   0  10   2   59.99   17.90
  -1 -10  -2   31.90    2.40
   1 -10   2   34.10    2.90
   1 -10   2   24.70    3.70
  -1 -10  -2   38.00    9.40
   1 -10   2   59.89   13.80
  -1 -10  -2   34.40    3.60
   1 -10   2   42.10   10.60
   1  10   2   31.80    2.30
  -1  10  -2   34.30    2.50
  -1  10  -2   36.10   14.10
   1  10   2   25.00    3.60
   1  10   2   36.10   15.10
  -2 -10  -2  264.07   14.40
  -2 -10  -2  277.67   23.70
   2 -10   2  284.67   14.70
   2 -10   2  249.48   23.40
  -2 -10  -2  297.17   15.70
   2 -10   2  226.18   16.20
   2 -10   2  323.77   25.90
  -2  10  -2  284.37   31.30
   2  10   2  279.87   14.60
  -2  10  -2  278.77   14.40
   2  10   2  271.67   15.00
  -3 -10  -2  199.48   11.30
   3 -10   2  173.88    9.70
   3 -10   2  192.68   25.30
   3 -10   2  182.68   10.00
   3 -10   2  175.28    9.50
   3 -10   2  177.98   19.70
  -3 -10  -2  149.29   18.80
   3  10   2  182.98   10.40
  -3  10  -2  189.68   28.70
   3  10   2  189.68   10.20
   4 -10   2  337.47   17.40
  -4 -10  -2  318.97   30.70
   4 -10   2  339.17   17.40
   4 -10   2  325.17   17.70
   4 -10   2  293.77   25.00
   4 -10   2  272.27   36.30
  -4 -10  -2  368.46   19.20
   4  10   2  340.07   17.70
  -4  10  -2  358.86   38.70
   5 -10   2   59.29   13.00
  -5 -10  -2   56.69    6.10
   5 -10   2   58.89    4.00
   5  10   2   49.10    3.90
  -5  10  -2   57.39   22.60
   6 -10   2  260.57   24.50
  -6 -10  -2  280.27   16.30
  -6  10  -2  280.57   39.50
   6  10   2  250.97   14.30
  -7 -10  -2   83.19    8.00
   7 -10   2   62.59   16.70
  -7  10  -2  103.29   30.40
  -8 -10  -2    0.30    4.40
   8 -10   2  -34.20   15.50
  -8  10  -2   -8.60   25.30
  -8 -11   2   12.70    6.50
   8 -11  -2   39.50   17.30
  -8 -11   2   23.20    4.60
  -8  11   2   -1.10   30.00
   7 -11  -2   59.09   17.70
  -7 -11   2   25.40    4.10
  -7 -11   2   15.50    5.80
  -7  11   2    9.50   30.40
   6 -11  -2  275.87   29.60
  -6 -11   2  301.27   17.20
  -6 -11   2  294.07   18.70
  -6  11   2  276.07   51.09
  -5 -11   2    7.00    2.80
   5 -11  -2   13.60   11.10
  -5 -11   2    2.10    3.80
  -5  11   2   18.50   27.80
  -4 -11   2    4.90    2.50
  -4 -11   2   -0.70    2.80
   4 -11  -2   -7.20   11.90
  -4  11   2   19.10   24.20
   3 -11  -2  156.98   18.70
  -3 -11   2  198.78   10.60
   3 -11  -2  174.58   10.20
   3 -11  -2  136.69   18.20
  -3 -11   2  148.49   21.10
  -3 -11   2  172.78   10.50
  -3  11   2  152.88    9.00
   3  11  -2  157.68   23.30
   3  11  -2  175.48    9.60
  -3  11   2  162.48   34.80
  -2 -11   2  857.11   54.89
   2 -11  -2  890.41   44.50
  -2 -11   2  847.52   44.10
   2 -11  -2  803.02   51.29
  -2 -11   2  871.81   44.20
   2 -11  -2  831.52   44.00
  -2  11   2  770.62   68.79
   2  11  -2  779.72   55.89
  -2  11   2  818.32   43.30
   2  11  -2  903.21   43.40
  -1 -11   2   -1.20   10.30
   1 -11  -2   -1.50    1.90
  -1 -11   2    1.80    1.80
   1 -11  -2    0.70   10.30
   1 -11  -2    7.90   10.20
  -1 -11   2    2.70    2.30
   1 -11  -2    3.10    1.80
   1  11  -2   -1.40   14.30
   1  11  -2    1.30    1.00
  -1  11   2    0.70    1.70
  -1  11   2   -0.10   19.40
   0 -11  -2    9.70    9.60
   0 -11  -2    2.30    1.30
   0 -11   2   18.70   11.50
   0 -11  -2    3.50    2.20
   0 -11   2    0.80    1.60
   0 -11   2    6.50    1.30
   0  11   2   16.30   17.50
   0  11  -2    4.30   14.60
   0  11   2   -1.30    3.20
  -1 -11  -2  292.77   15.60
   1 -11   2  256.87   24.00
   1 -11   2  277.57   14.80
  -1 -11  -2  263.17   24.30
   1 -11   2  266.27   14.80
  -1 -11  -2  264.87   14.30
  -1  11  -2  281.87   32.80
   1  11   2  269.37   14.10
   1  11   2  261.97   32.60
   2 -11   2   37.90   15.00
   2 -11   2   37.60    5.00
   2 -11   2   41.80    3.30
   2 -11   2   49.80   11.30
  -2 -11  -2   34.20   13.50
  -2 -11  -2   36.10    4.60
  -2  11  -2   38.40    2.80
  -2  11  -2   41.20   18.40
   2  11   2   31.10    4.40
   2  11   2   33.70   17.60
   2  11   2   39.30    3.10
   3 -11   2   -4.60    5.30
   3 -11   2   -0.60    1.70
   3 -11   2   13.70   10.00
  -3 -11  -2   -4.80   13.40
   3 -11   2   -0.20   16.40
  -3 -11  -2    3.10    2.70
   3  11   2   -3.00   14.50
   3  11   2   -1.40    1.90
   3  11   2    1.80    2.00
  -3  11  -2    0.50    1.10
  -3  11  -2   -5.90   18.60
   4 -11   2  189.08   21.30
   4 -11   2  200.38   11.20
  -4 -11  -2  232.98   13.30
  -4 -11  -2  215.58   27.30
   4  11   2  200.78   11.50
  -4  11  -2  204.58   33.70
  -5 -11  -2   -3.70   14.50
   5 -11   2    2.00   12.10
  -5 -11  -2    2.70    3.10
  -5  11  -2   -1.00   21.80
   6 -11   2  196.68   25.00
  -6 -11  -2  204.88   13.50
  -6  11  -2  196.18   35.20
  -7 -11  -2   16.60    4.30
   7 -11   2   19.70   15.80
  -7  11  -2   25.00   29.00
  -8 -11  -2   10.90    5.20
   8 -11   2   13.70   17.60
  -8  11  -2    1.90   28.30
  -7 -12   2    6.70    6.20
   7 -12  -2  -15.50   15.80
  -7 -12   2    7.60    3.90
  -7  12   2  -14.30   37.40
  -6 -12   2    9.40    5.50
   6 -12  -2   -1.90   15.00
  -6 -12   2    8.50    3.20
  -6  12   2   16.30   32.10
  -5 -12   2    5.70    4.10
   5 -12  -2   18.10   12.50
  -5  12   2   23.00   31.60
   4 -12  -2   23.00   13.60
  -4 -12   2   11.90   17.60
  -4 -12   2   30.30    3.90
  -4 -12   2   24.40    4.30
  -4  12   2   18.90   28.10
   3 -12  -2   14.50    3.00
  -3 -12   2   19.40   15.10
  -3 -12   2   13.50    3.20
   3 -12  -2    3.80   11.30
  -3 -12   2   12.10    3.10
   3  12  -2   -7.80   14.90
  -3  12   2   10.30   29.50
  -2 -12   2  600.94   44.10
  -2 -12   2  645.34   33.20
   2 -12  -2  603.44   41.90
   2 -12  -2  628.14   33.20
   2 -12  -2  639.44   34.00
  -2 -12   2  694.63   33.60
  -2  12   2  520.75   61.29
   2  12  -2  582.34   46.60
   1 -12  -2   12.30   10.40
   1 -12  -2   28.00    3.40
  -1 -12   2   20.90    3.10
  -1 -12   2   29.50    3.00
   1 -12  -2   26.50    3.30
  -1 -12   2   21.70   12.90
   1  12  -2   23.50   15.90
  -1  12   2   24.50   22.80
   0 -12   2   12.90    2.40
   0 -12  -2    8.20    2.60
   0 -12  -2    7.10   10.50
   0 -12   2   13.40   13.40
   0  12   2  -13.20   20.00
   0  12  -2   10.90   16.00
  -1 -12  -2  -10.60   10.60
   1 -12   2    9.20    2.10
  -1 -12  -2   10.10    2.80
   1 -12   2   16.20   11.30
   1 -12   2   11.60    1.50
   1  12   2    5.90    2.90
   1  12   2   17.70   19.70
  -1  12  -2   17.20   17.10
   2 -12   2  212.18   25.50
  -2 -12  -2  191.68   24.70
  -2 -12  -2  214.48   13.40
   2 -12   2  220.58   12.10
  -2  12  -2  230.78   35.80
   2  12   2  237.18   33.90
  -3 -12  -2    1.60   13.90
   3 -12   2   10.50    2.10
   3 -12   2   14.30   12.90
  -3 -12  -2    5.10    3.40
   3  12   2    5.10   18.10
  -3  12  -2    3.70   20.70
   4 -12   2   -7.30   11.70
  -4 -12  -2    4.10    3.30
  -4 -12  -2  -14.70   13.90
   4  12   2  -22.10   18.40
  -4  12  -2   -3.90   21.00
  -5 -12  -2   16.60    4.10
  -5 -12  -2   20.00   16.90
   5 -12   2   20.10   13.40
  -5  12  -2   27.10   23.20
  -6 -12  -2   53.49   20.70
  -6 -12  -2   63.69    7.90
   6 -12   2   62.89   17.60
  -6  12  -2   56.99   27.60
  -7 -12  -2    7.50   24.80
  -7 -12  -2   15.70    5.10
   7 -12   2  -24.70   17.10
  -7  12  -2  -19.00   25.80
   7 -13  -2   22.70   18.20
  -7 -13   2    3.00    6.90
  -7 -13   2    5.40    4.30
  -7  13   2   47.50   38.70
  -6 -13   2    9.20    3.80
  -6 -13   2    3.70    5.60
   6 -13  -2   20.80   17.10
  -6  13   2   19.20   33.90
   5 -13  -2   14.40   15.10
  -5 -13   2   46.30   19.70
  -5 -13   2   36.90    5.20
  -5 -13   2   32.50    6.00
  -5  13   2   14.10   35.90
  -4 -13   2    2.50   19.70
  -4 -13   2    7.70    3.30
  -4 -13   2    2.90    3.80
   4 -13  -2   -6.90   12.50
  -4  13   2   -8.40   29.30
   3 -13  -2   29.90   13.90
  -3 -13   2   33.00   18.50
  -3 -13   2   49.99    5.80
  -3 -13   2   54.69    5.80
  -3  13   2   12.30   29.70
  -2 -13   2  205.48   25.10
   2 -13  -2  196.98   23.40
   2 -13  -2  183.88   11.60
  -2 -13   2  202.38   11.90
   2  13  -2  175.08   28.70
  -2  13   2  186.58   38.10
  -1 -13   2  215.58   12.60
   1 -13  -2  216.28   24.30
  -1 -13   2  185.28   23.60
   1 -13  -2  213.68   12.60
   1  13  -2  199.18   29.80
  -1  13   2  203.78   39.80
   0 -13  -2   11.60   12.80
   0 -13   2   -0.50   12.00
   0 -13   2    3.50    2.30
   0 -13  -2    2.20    2.90
   0  13   2   -2.30   24.90
   0  13  -2   -0.80   17.30
   1 -13   2   60.19   15.20
   1 -13   2   68.69    5.40
  -1 -13  -2   73.99    6.90
  -1 -13  -2   73.89   17.40
  -1  13  -2   86.49   24.10
   1  13   2   49.99   25.40
   2 -13   2   28.00    3.10
  -2 -13  -2   19.70   13.30
   2 -13   2   24.40   14.80
  -2 -13  -2   23.90    4.30
   2  13   2   29.00   24.10
  -2  13  -2   42.30   24.10
  -3 -13  -2   21.40   15.30
   3 -13   2   38.70   15.70
  -3 -13  -2   41.00    5.40
  -3  13  -2   27.20   24.00
   3  13   2   36.00   22.40
  -4 -13  -2  217.38   14.40
   4 -13   2  205.38   25.80
  -4 -13  -2  221.68   29.10
  -4  13  -2  240.88   41.40
  -5 -13  -2   18.30   19.90
  -5 -13  -2   14.60    4.80
   5 -13   2   29.10   16.30
  -5  13  -2   -9.30   21.90
  -6 -13  -2  195.68   13.90
   6 -13   2  161.58   22.20
  -6 -13  -2  145.49   26.40
  -6  13  -2  207.48   37.90
  -6 -14   2   -0.20   24.30
   6 -14  -2    8.70   20.50
  -6 -14   2   13.00    4.90
  -6  14   2   27.70   39.30
  -5 -14   2  -22.60   19.90
  -5 -14   2    7.30    4.00
   5 -14  -2   -0.20   17.30
  -5  14   2   15.20   35.80
  -4 -14   2  -18.90   21.10
   4 -14  -2  -23.50   13.90
  -4 -14   2    9.20    3.90
  -4  14   2   -2.80   32.40
  -3 -14   2  -25.20   16.50
   3 -14  -2   -9.30   13.50
  -3 -14   2   -1.40    3.40
  -3  14   2    7.20   37.80
  -2 -14   2   86.19    7.00
  -2 -14   2   62.39   20.10
   2 -14  -2   65.69    7.70
   2 -14  -2  103.39   18.60
  -2  14   2   48.10   32.70
   1 -14  -2  104.99    8.40
  -1 -14   2  117.19    8.40
   1 -14  -2   85.29   16.90
  -1 -14   2  105.49   19.70
  -1  14   2   84.89   36.90
   1  14  -2  119.89   24.90
   0 -14  -2   72.29    7.50
   0 -14   2   61.89   18.20
   0 -14  -2   92.99   20.60
   0 -14   2   82.79    6.80
   0  14  -2   88.69   25.60
   0  14   2   58.89   34.00
  -1 -14  -2    0.40   14.70
   1 -14   2   18.00   14.70
  -1 -14  -2   30.20    4.80
   1 -14   2   24.60    3.50
   1  14   2    6.40   30.50
  -1  14  -2   12.70   23.10
  -2 -14  -2   26.40    4.80
   2 -14   2   28.40    3.50
  -2 -14  -2    9.40   15.30
   2 -14   2   -1.90   14.10
  -2  14  -2   47.30   27.20
   2  14   2    8.60   28.50
  -3 -14  -2  131.09   24.00
  -3 -14  -2  190.38   12.80
   3 -14   2  143.39   21.30
  -3  14  -2  207.08   37.50
   4 -14   2   25.60   17.80
  -4 -14  -2   27.60   21.50
  -4 -14  -2   41.90    6.30
  -4  14  -2   64.99   33.30
   5 -14   2   -0.20   17.50
  -5 -14  -2   17.50   20.10
  -5 -14  -2   38.80    6.20
  -5  14  -2   41.00   33.10
  -4 -15   2  190.98   12.70
   4 -15  -2  162.78   25.80
  -4 -15   2  159.48   26.50
  -4  15   2  156.58   49.30
  -3 -15   2   24.40   21.50
   3 -15  -2   -7.30   15.50
  -3  15   2   45.90   44.80
  -2 -15   2   86.09    7.90
   2 -15  -2   56.39   17.40
  -2 -15   2   76.49   20.40
  -2  15   2  125.79   46.00
   1 -15  -2   37.40   16.50
  -1 -15   2   91.69    7.80
   1 -15  -2   75.49    8.20
  -1 -15   2   58.89   18.60
  -1  15   2   72.29   37.40
   0 -15   2    2.30    3.50
   0 -15  -2  -11.80   17.60
   0 -15   2   -2.10   16.40
   0 -15  -2    8.50    4.40
   0  15   2   24.30   36.00
   0  15  -2   12.50   25.00
   1 -15   2  200.38   12.40
  -1 -15  -2  185.68   26.70
   1 -15   2  181.68   25.90
  -1 -15  -2  199.38   13.70
  -1  15  -2  200.28   38.50
   1  15   2  203.18   44.10
   2 -15   2   32.30   17.30
  -2 -15  -2  -22.50   17.40
  -2 -15  -2   42.40    5.90
  -2  15  -2   14.80   29.80
   3 -15   2   56.89   18.90
  -3 -15  -2   49.90   20.20
  -3 -15  -2   60.79    7.30
  -3  15  -2   77.19   34.50
  -4 -15  -2    4.70    5.40
  -4 -15  -2   22.30   23.70
   4 -15   2   10.40   17.60
  -4  15  -2   -3.40   29.60
   3 -16  -2  -11.40   18.80
  -3 -16   2    7.10   25.30
  -2 -16   2  -10.70   20.20
   2 -16  -2  -17.50   16.60
  -2 -16   2   -0.40    4.40
  -2  16   2   18.90   42.30
   1 -16  -2   16.00   20.10
  -1 -16   2   19.20   22.60
  -1 -16   2    6.10    4.20
  -1  16   2   -4.20   42.20
   0 -16   2  137.19   26.80
   0 -16   2  172.28   11.80
   0 -16  -2  166.48   12.60
   0 -16  -2  205.98   27.80
   0  16   2  128.49   49.20
  -1 -16  -2    2.80    5.20
   1 -16   2    1.00   21.60
  -1 -16  -2   26.10   20.50
   2 -16   2   55.99   20.40
  -2 -16  -2   38.20   21.10
  -2 -16  -2   58.19    7.50
  -2  16  -2   49.99   33.70
  11   0  -3  128.79   26.70
 -11   0   3  112.69   12.10
 -10   0   3    5.20   21.20
 -10   0   3    1.40    3.00
 -10   0   3   -3.10    4.00
  10   0  -3   -6.90   20.50
   9   0  -3   18.10   16.50
  -9   0   3   69.49   20.50
  -9   0   3   26.70    3.20
  -9   0   3   20.40    4.40
  -8   0   3    4.80    3.40
  -8   0   3    2.30    1.50
  -8   0   3    4.00   13.60
   8   0  -3    8.30   11.70
  -7   0   3    0.00    1.30
  -7   0   3    5.50   10.00
  -7   0   3   -1.40    2.40
   7   0  -3   -9.60    8.20
   7   0  -3    0.90    1.20
   6   0  -3   -3.10   15.50
   6   0  -3    1.50    0.90
  -6   0   3    1.20    1.10
   6   0  -3    3.10    7.20
  -6   0   3    1.40    1.70
  -6   0   3    3.40    8.60
  -5   0   3 2652.43  135.29
  -5   0   3 2626.54  134.49
  -5   0   3 2541.45  138.09
   5   0  -3 2575.94  134.89
   5   0  -3 2729.13  146.49
   5   0  -3 2589.04  134.39
  -5   0   3 2637.94  145.59
   5   0  -3 2781.42  139.79
   4   0  -3    0.60    1.80
  -4   0   3    0.60    1.20
  -4   0   3    0.70   10.80
   4   0  -3   -0.90    0.50
  -4   0   3    4.10    4.40
   4   0  -3    0.00    7.30
  -4   0   3   -0.70    0.70
   4   0  -3   -8.50    4.80
   4   0  -3   -0.20    0.80
   3   0  -3    3.20    1.60
  -3   0   3   -1.00    3.40
  -3   0   3    8.10    6.50
  -3   0   3    5.80    0.70
  -3   0   3    5.20    1.10
   3   0  -3    5.90    0.70
   3   0  -3    6.30    5.10
   3   0  -3    5.90    0.90
  -3   0   3    2.10    1.90
  -2   0   3    4.10    1.50
   2   0  -3    2.60    2.50
   2   0  -3    2.90    0.60
  -2   0   3    4.40    0.80
   2   0  -3    3.30    1.20
  -2   0   3    0.80    2.70
  -1   0   3 1529.95   83.99
  -1   0   3 1572.44   83.99
  -1   0   3 1693.93   84.39
   1   0  -3 1776.62   85.49
   1   0  -3 1686.33   84.09
   0   0   3    0.40    1.10
   0   0  -3    4.70    2.60
   0   0   3    1.30    2.20
   0   0   3    1.90    0.40
   1   0   3 2974.40  162.58
  -1   0  -3 3296.77  168.08
   1   0   3 3310.17  168.58
  -2   0  -3   -3.80    5.30
  -2   0  -3    1.30    0.90
  -2   0  -3    1.00    4.50
   2   0   3    1.40    1.50
   2   0   3    1.90    0.90
  -2   0  -3    2.10    1.30
   2   0   3   -1.50    4.90
   2   0   3    4.70    3.90
   3   0   3  103.39    6.20
   3   0   3  112.29    7.80
  -3   0  -3  114.69    7.40
   3   0   3  111.19    6.80
  -3   0  -3  110.29    6.50
   3   0   3  109.99    6.30
   4   0   3    2.40    1.80
  -4   0  -3   10.40    7.50
   4   0   3    2.50    1.10
  -4   0  -3    2.20    1.70
  -4   0  -3    2.90    7.70
   4   0   3    0.20    6.90
   4   0   3   12.40    4.20
  -4   0  -3    5.90    3.20
   4   0   3    2.60    1.00
   5   0   3  222.88   22.90
  -5   0  -3  232.18   24.40
  -5   0  -3  200.78   14.00
   5   0   3  224.38   16.10
   5   0   3  201.98   11.30
  -5   0  -3  203.08   11.90
  -6   0  -3    1.30    1.90
   6   0   3    5.30    7.20
  -6   0  -3   -9.50    4.70
  -6   0  -3   -5.30    9.60
   6   0   3    1.00    1.50
  -6   0  -3  -11.00   10.50
   7   0   3  205.98   18.20
  -7   0  -3  202.18   30.30
  -7   0  -3  201.68   11.80
  -7   0  -3  184.58   17.50
  -8   0  -3    3.10    2.50
   8   0   3   -9.20    9.50
  -8   0  -3    0.30   15.90
  -8   0  -3    3.20   21.10
   8   0   3   -0.90    1.90
   9   0   3   47.50    4.90
   9   0   3   46.00   13.60
  -9   0  -3   34.50   23.50
  -9   0  -3   39.60    5.10
 -10   0  -3   -3.70    4.00
 -10   0  -3    3.60   26.00
 -10   0  -3   13.10   32.20
  10   0   3   28.60   17.10
 -11   0  -3   61.29   38.20
  11  -1  -3   36.20   24.60
 -11  -1   3   15.20    6.40
 -11  -1   3    2.40   30.50
  11   1  -3   16.80   24.60
 -11   1   3   -0.30   23.70
 -11   1   3    7.30    6.30
 -11   1   3   13.80   33.00
 -10  -1   3   -7.50   19.40
  10  -1  -3   24.30   21.50
 -10  -1   3    1.70    3.30
 -10  -1   3    2.10    4.80
 -10   1   3    3.60    4.70
  10   1  -3   -4.60   19.70
 -10   1   3   -5.20   22.20
  -9  -1   3   50.59   18.40
   9  -1  -3   35.60   16.90
  -9  -1   3   16.40    4.50
  -9  -1   3   16.90    2.80
   9   1  -3   27.50   16.90
  -9   1   3   14.80    4.00
  -9   1   3   13.20    2.30
  -9   1   3   46.10   20.50
  -8  -1   3    6.10    3.60
  -8  -1   3   15.70   12.70
   8  -1  -3    4.60    1.50
  -8  -1   3    4.50    1.70
   8  -1  -3   25.00   11.40
  -8   1   3    1.50    3.10
   8   1  -3    7.30   10.80
  -8   1   3    4.80    1.70
  -8   1   3   19.00   13.60
   7  -1  -3  220.48   11.20
  -7  -1   3  208.18   11.70
   7  -1  -3  218.88   20.40
  -7  -1   3  216.78   13.10
  -7   1   3  212.98   11.50
   7   1  -3  176.38   30.90
  -7   1   3  213.08   26.80
   7   1  -3  207.88   21.60
  -7   1   3  203.48   12.80
  -6  -1   3  591.64   32.30
   6  -1  -3  546.55   49.90
   6  -1  -3  633.44   38.30
  -6  -1   3  662.73   41.60
  -6  -1   3  587.94   31.30
   6  -1  -3  613.74   31.00
   6   1  -3  583.84   44.70
  -6   1   3  616.84   31.20
   6   1  -3  601.04   31.20
   6   1  -3  582.94   37.20
  -6   1   3  636.04   44.50
  -6   1   3  582.84   32.20
   5  -1  -3   43.30    3.50
   5  -1  -3   32.00    5.40
  -5  -1   3   45.30    3.80
   5  -1  -3   51.99    8.60
   5  -1  -3   41.10   17.00
  -5  -1   3   49.10    9.40
  -5  -1   3   46.90    3.20
   5  -1  -3   52.19    2.80
  -5  -1   3   50.19   12.50
   5   1  -3   47.80    2.90
   5   1  -3   37.50    7.90
  -5   1   3   42.30    7.80
  -5   1   3   50.99    3.10
  -5   1   3   47.80   13.80
  -5   1   3   44.60    4.00
   5   1  -3   41.60   13.10
   5   1  -3   49.80    4.00
   4  -1  -3  810.82   48.70
   4  -1  -3  716.83   37.70
  -4  -1   3  689.83   40.70
  -4  -1   3  632.44   37.50
  -4  -1   3  660.83   44.60
   4  -1  -3  764.12   42.00
  -4  -1   3  704.53   38.00
   4  -1  -3  787.72   37.30
  -4   1   3  720.03   40.80
   4   1  -3  758.62   37.40
  -4   1   3  726.13   49.20
  -4   1   3  743.13   37.40
   4   1  -3  767.62   42.00
  -4   1   3  747.33   38.00
   4   1  -3  738.93   37.80
  -3  -1   3   70.59    3.90
   3  -1  -3   74.49    3.80
  -3  -1   3   71.99    4.40
  -3  -1   3   72.69   10.90
  -3  -1   3   53.39    7.00
   3  -1  -3   70.99    4.10
   3  -1  -3  106.09   10.10
   3  -1  -3   52.39    5.20
  -3   1   3   70.49    7.40
   3   1  -3   55.79    5.00
  -3   1   3   71.59    3.80
  -3   1   3   70.19   13.70
   3   1  -3   71.89    8.90
   3   1  -3   65.99    4.10
  -3   1   3   71.29    4.20
   3   1  -3   73.99    3.80
   2  -1  -3 1069.39   51.89
   2  -1  -3  986.70   52.69
  -2  -1   3  989.50   51.99
   2  -1  -3 1052.29   54.19
  -2  -1   3 1006.60   53.99
  -2  -1   3  975.90   51.79
   2   1  -3 1019.80   51.79
  -2   1   3 1050.69   53.89
  -2   1   3  996.80   51.89
   2   1  -3 1009.30   52.49
   2   1  -3 1049.59   51.99
  -2   1   3  962.80   51.69
   2   1  -3 1050.79   54.29
  -1  -1   3 8688.53  443.26
   1  -1  -3 8809.42  443.26
   1   1  -3 8540.85  443.26
  -1   1   3 8739.13  443.16
   0  -1  -3   77.69    7.20
   0  -1  -3   88.59    4.50
   0  -1   3   85.79    4.60
   0  -1   3   87.39    5.70
   0  -1   3   85.29    4.50
   0  -1  -3   81.89    5.50
   0  -1  -3   93.19    4.70
   0   1   3   81.39    4.90
   0   1  -3   84.49    4.50
   0   1   3   82.29    4.60
   0   1   3   78.19    8.00
   0   1   3   80.59    5.50
   0   1   3   85.39    4.50
   0   1  -3   84.39    4.50
  -1  -1  -3   50.99    3.70
   1  -1   3   63.79    8.40
  -1  -1  -3   62.59    4.10
  -1  -1  -3   53.09    8.20
  -1  -1  -3   65.79    3.50
   1  -1   3   59.59    3.50
   1  -1   3   68.29    4.30
  -1   1  -3   70.69    7.80
   1   1   3   60.39    3.80
   1   1   3   61.29    8.80
  -1   1  -3   63.89    3.50
   1   1   3   62.69    3.50
  -2  -1  -3  921.41   45.20
   2  -1   3  853.91   44.80
   2  -1   3  904.61   45.20
   2  -1   3  841.12   44.70
  -2  -1  -3  857.71   44.90
  -2  -1  -3  932.51   53.39
   2  -1   3  865.61   52.39
  -2  -1  -3  878.21   44.70
  -2   1  -3  808.32   51.59
   2   1   3  828.32   44.60
   2   1   3  858.81   44.80
  -2   1  -3  902.51   45.20
   3  -1   3 3475.95  191.58
  -3  -1  -3 3681.93  191.78
   3  -1   3 4105.29  192.78
   3  -1   3 3911.01  192.08
   3  -1   3 3598.84  191.48
  -3   1  -3 3979.20  202.08
   3   1   3 3606.74  191.58
   3   1   3 3905.51  192.08
  -3   1  -3 3367.06  191.58
   3   1   3 3619.94  191.58
   3   1   3 4146.08  192.78
  -4  -1  -3  159.18   11.10
  -4  -1  -3  160.48    9.30
   4  -1   3  153.58   11.60
   4  -1   3  172.88    8.80
   4  -1   3  157.78    9.60
   4  -1   3  168.78   17.90
   4   1   3  161.88    9.00
  -4   1  -3  150.88    9.20
  -4   1  -3  174.38   11.10
   4   1   3  150.68    9.50
   4   1   3  158.88    8.80
   4   1   3  160.78   11.70
  -4   1  -3  142.39   20.80
  -5  -1  -3  478.25   24.40
   5  -1   3  458.35   23.80
   5  -1   3  462.85   27.90
  -5  -1  -3  432.76   26.20
   5  -1   3  431.96   24.80
   5  -1   3  411.06   36.80
   5   1   3  452.85   24.20
   5   1   3  455.55   23.90
   5   1   3  466.75   27.80
   5   1   3  549.54   34.50
  -5   1  -3  477.65   26.40
  -5   1  -3  425.26   24.20
  -5   1  -3  440.66   36.80
   6  -1   3   27.40    2.70
  -6  -1  -3   31.50    3.50
   6  -1   3   26.00    8.40
  -6  -1  -3   20.70    6.00
  -6   1  -3   13.40   12.80
  -6   1  -3   30.20    6.40
   6   1   3   29.70    3.10
   6   1   3   28.40    2.70
   6   1   3   25.60    7.90
  -6   1  -3   25.70    3.20
   7  -1   3   -0.70    1.80
  -7  -1  -3    1.30    2.10
   7  -1   3    1.90    7.50
  -7  -1  -3   -1.30   11.80
  -7  -1  -3   -7.10    7.70
  -7  -1  -3    4.60   14.50
   7   1   3   -0.50    1.60
  -7   1  -3    8.00   13.40
  -7   1  -3    2.80    8.40
  -7   1  -3   20.40   16.10
  -7   1  -3   -2.90    1.80
   7   1   3    6.40    7.50
  -8  -1  -3   12.00   19.20
   8  -1   3    9.30   10.00
  -8  -1  -3    5.30    2.70
  -8  -1  -3   17.90   15.70
  -8   1  -3   -2.90   16.80
  -8   1  -3    1.00    2.30
   8   1   3    3.10    9.40
  -8   1  -3   13.30   16.70
   8   1   3    4.20    2.20
   9  -1   3  851.71   44.30
  -9  -1  -3  848.42   44.50
  -9  -1  -3  855.41   72.29
   9  -1   3  798.52   52.09
   9   1   3  871.31   44.30
   9   1   3  736.23   50.79
  -9   1  -3  780.62   44.00
  -9   1  -3  925.91   73.09
  10  -1   3    1.70   17.90
 -10  -1  -3   13.10    5.10
 -10  -1  -3   82.49   28.30
 -10  -1  -3   14.10   27.30
  10  -1   3   17.90    3.50
 -10   1  -3   22.20   27.10
  10   1   3   14.60   17.10
 -10   1  -3   52.19   29.00
  10   1   3   16.70    3.70
 -11  -1  -3   44.30   41.20
  11  -1   3   48.70    6.30
  11   1   3   48.00    6.20
 -11   1  -3   25.20   33.30
  11  -2  -3   19.90   24.90
 -11  -2   3   11.80    4.80
 -11  -2   3   13.50    6.10
  11   2  -3   18.80   24.20
 -11   2   3   12.80    6.60
 -11   2   3   -2.10   32.90
 -11   2   3   29.60   29.50
 -10  -2   3   -0.90   19.70
 -10  -2   3    1.00    3.30
 -10  -2   3    7.90    4.90
  10  -2  -3   23.80   18.10
  10   2  -3   -0.80   17.10
 -10   2   3    3.10   23.80
 -10   2   3   12.70   27.20
 -10   2   3   -0.30    4.90
  -9  -2   3   20.10    3.10
   9  -2  -3    6.00   17.50
  -9  -2   3   23.70    4.70
  -9  -2   3   57.39   17.10
  -9   2   3   14.40   20.00
  -9   2   3   15.60    2.70
  -9   2   3   20.60    4.80
   9   2  -3  -12.30   15.30
   8  -2  -3  118.99   18.30
  -8  -2   3  121.69    9.20
  -8  -2   3  107.19    6.90
   8  -2  -3   96.49    5.90
   8   2  -3   41.00   28.10
  -8   2   3  104.89    8.70
  -8   2   3  113.99    6.60
  -8   2   3  129.69   23.10
   8   2  -3  109.59   16.00
   7  -2  -3  243.28   12.90
   7  -2  -3  262.87   21.90
  -7  -2   3  234.48   14.80
  -7  -2   3  243.08   13.50
  -7   2   3  268.27   13.30
   7   2  -3  226.58   21.00
   7   2  -3  237.28   32.20
  -7   2   3  237.78   14.60
  -7   2   3  254.87   29.20
  -6  -2   3  307.97   17.10
   6  -2  -3  322.17   15.70
  -6  -2   3  305.47   16.20
   6  -2  -3  304.67   23.50
   6   2  -3  282.07   22.30
  -6   2   3  302.77   15.90
  -6   2   3  304.07   17.00
   6   2  -3  288.07   15.90
   6   2  -3  297.97   30.30
  -6   2   3  276.27   30.80
   5  -2  -3 1406.46   70.99
   5  -2  -3 1422.86   70.39
  -5  -2   3 1353.46   70.79
   5  -2  -3 1471.25   86.69
  -5  -2   3 1251.77   74.69
   5  -2  -3 1506.05   76.29
  -5  -2   3 1401.96   71.49
  -5   2   3 1350.86   70.49
   5   2  -3 1390.16   75.69
  -5   2   3 1267.07   84.49
   5   2  -3 1393.76   70.59
  -5   2   3 1303.47   74.49
  -5   2   3 1389.76   71.29
   5   2  -3 1428.96   79.79
  -4  -2   3  857.61   46.70
   4  -2  -3  934.71   45.90
   4  -2  -3  908.11   50.49
   4  -2  -3 1052.29   59.79
  -4  -2   3  873.11   46.20
   4  -2  -3  940.91   46.40
  -4  -2   3  908.71   51.19
  -4  -2   3  908.61   49.99
   4   2  -3  878.81   46.40
  -4   2   3  812.02   58.19
   4   2  -3  919.61   50.59
  -4   2   3  889.11   46.60
  -4   2   3  840.02   49.20
   4   2  -3  899.01   46.10
  -4   2   3  892.91   45.90
  -3  -2   3 1349.27   66.59
   3  -2  -3 1401.66   69.89
   3  -2  -3 1112.59   67.39
   3  -2  -3 1323.57   66.29
  -3  -2   3 1267.67   66.19
  -3  -2   3 1227.38   69.89
  -3  -2   3 1272.17   69.19
   3   2  -3 1288.57   66.19
  -3   2   3 1270.57   68.79
   3   2  -3 1398.46   69.89
  -3   2   3 1396.46   77.49
  -3   2   3 1271.47   65.99
   3   2  -3 1308.87   66.39
  -3   2   3 1304.67   66.39
   2  -2  -3 4571.14  245.68
   2  -2  -3 4975.00  247.28
  -2  -2   3 4987.70  247.38
  -2  -2   3 4550.24  244.98
   2   2  -3 4630.14  245.28
   2   2  -3 5094.89  247.58
   2   2  -3 4742.73  244.98
  -2   2   3 5000.10  247.18
  -1  -2   3 9999.00  501.15
   1  -2  -3 9900.01  500.95
  -1   2   3 9576.64  500.85
   0  -2  -3  511.55   28.60
   0  -2   3  534.85   28.20
   0  -2   3  560.74   28.30
   0  -2  -3  554.34   29.60
   0  -2   3  544.65   28.20
   0  -2  -3  593.14   28.40
   0  -2  -3  530.65   31.90
   0   2   3  542.15   28.20
   0   2   3  571.14   28.40
   0   2   3  535.35   28.50
   0   2  -3  560.64   28.20
   0   2  -3  551.14   28.20
   0   2  -3  578.94   28.30
   1  -2   3 1690.73   84.79
  -1  -2  -3 1519.45   80.09
  -1  -2  -3 1768.82   86.69
   1  -2   3 1524.15   79.79
   1  -2   3 1481.65   79.79
  -1  -2  -3 1514.05   79.79
   1  -2   3 1660.93   81.09
  -1  -2  -3 1674.93   81.09
   1   2   3 1525.85   79.99
   1   2   3 1422.66   79.79
  -1   2  -3 1478.85   79.79
   2  -2   3 1182.68   68.39
  -2  -2  -3 1289.87   68.29
   2  -2   3 1401.86   69.39
   2  -2   3 1247.58   68.29
  -2  -2  -3 1425.86   68.69
   2  -2   3 1296.57   75.89
  -2   2  -3 1541.95   69.69
   2   2   3 1358.16   68.49
   2   2   3 1378.46   68.79
   2   2   3 1264.17   68.29
  -2   2  -3 1320.37   74.99
   3  -2   3  733.73   38.70
   3  -2   3  694.83   37.10
   3  -2   3  725.13   46.70
   3  -2   3  749.62   37.60
  -3  -2  -3  702.33   37.40
   3  -2   3  742.43   45.40
  -3  -2  -3  737.03   38.70
  -3   2  -3  759.32   38.70
   3   2   3  709.83   37.70
   3   2   3  718.43   37.20
  -3   2  -3  638.74   45.60
   4  -2   3   -1.20    1.10
  -4  -2  -3   -1.40    1.30
  -4  -2  -3   -2.40    3.50
   4  -2   3    0.40    1.60
   4  -2   3   -0.60    9.70
   4  -2   3   -6.40    4.00
   4   2   3    0.90    6.00
  -4   2  -3   -3.20    7.50
  -4   2  -3    0.30    1.30
  -4   2  -3   -5.00    6.50
   4   2   3   -0.80    0.80
  -4   2  -3    3.50    3.40
   4   2   3   -1.50    1.80
   4   2   3    2.20    1.00
  -5  -2  -3  290.47   15.60
   5  -2   3  301.07   14.90
   5  -2   3  222.28   19.70
  -5  -2  -3  283.87   18.30
   5  -2   3  282.97   16.00
   5   2   3  285.17   15.10
   5   2   3  290.17   15.30
  -5   2  -3  265.57   15.30
  -5   2  -3  250.57   26.80
  -5   2  -3  293.27   18.00
  -6  -2  -3  117.39   12.10
   6  -2   3  121.99   14.50
   6  -2   3  123.89    7.10
  -6  -2  -3  124.39    8.00
   6   2   3  156.78   14.50
  -6   2  -3  114.79   11.60
  -6   2  -3  126.89   23.20
  -6   2  -3  117.09    7.90
   6   2   3  136.89   22.00
   6   2   3  126.79    7.60
  -7  -2  -3   76.39   11.50
  -7  -2  -3  110.29    7.30
   7  -2   3   93.69    5.90
   7  -2   3  109.99   12.80
  -7   2  -3   85.69   12.30
  -7   2  -3   92.09    6.80
   7   2   3   90.09   12.10
   7   2   3  106.49    6.60
  -7   2  -3   87.79   21.90
  -8  -2  -3   36.20    4.50
   8  -2   3   60.19   12.40
   8  -2   3   37.60    4.00
  -8   2  -3   36.00    4.00
  -8   2  -3   41.30   21.20
   8   2   3   41.70    4.30
   9  -2   3  136.29   18.30
  -9  -2  -3  123.59   10.00
  -9  -2  -3  166.98   34.10
  -9   2  -3  151.18   34.70
   9   2   3  133.09    8.80
  -9   2  -3  118.29    8.80
  10  -2   3   -3.20   17.60
  10  -2   3    7.90    3.00
 -10  -2  -3    1.50    4.90
 -10  -2  -3  -16.80   26.60
 -10   2  -3   -3.40   30.60
  10   2   3   10.30    3.30
 -10   2  -3   17.20   24.20
  11  -2   3   70.69    7.00
 -11  -2  -3   87.29   43.70
 -11  -2  -3   77.39    8.40
  11   2   3   69.89    7.30
 -11   2  -3   37.80   38.40
  11  -3  -3   -1.30   25.50
 -11  -3   3    0.90    4.30
 -11  -3   3   19.30    5.80
 -11   3   3    7.90    6.50
 -11   3   3   -7.30   29.60
  11   3  -3    1.70   24.50
  10  -3  -3  105.39   26.10
 -10  -3   3   80.89    7.90
 -10  -3   3   99.59   10.30
  10   3  -3   88.89   23.90
 -10   3   3   79.99    9.10
 -10   3   3   86.29   30.10
 -10   3   3  135.19   30.30
   9  -3  -3   20.60   16.70
  -9  -3   3   23.10    5.00
  -9  -3   3   14.30    3.20
  -9   3   3    9.90    4.50
  -9   3   3   17.00   19.10
  -9   3   3   24.40   19.80
   9   3  -3   -5.20   15.50
   8  -3  -3  172.98   22.60
   8  -3  -3  163.98    8.70
  -8  -3   3  167.18   11.60
  -8  -3   3  161.98    9.80
  -8   3   3  179.68   30.00
   8   3  -3  131.39   19.30
  -8   3   3  160.48    9.30
   8   3  -3  169.68   31.20
  -8   3   3  153.88   11.10
   7  -3  -3   85.19   13.70
   7  -3  -3   82.69    4.40
  -7  -3   3   82.89    7.10
  -7  -3   3   72.29    5.30
  -7   3   3   76.19    6.50
  -7   3   3   86.79   22.60
  -7   3   3   76.49    4.90
   7   3  -3   76.89   14.00
   7   3  -3   72.59   19.20
  -6  -3   3  407.46   22.60
   6  -3  -3  417.16   28.30
  -6  -3   3  402.96   21.70
   6  -3  -3  433.66   21.10
   6   3  -3  412.36   33.60
  -6   3   3  417.16   21.30
  -6   3   3  352.26   36.80
   6   3  -3  415.66   28.90
  -6   3   3  410.86   22.50
   5  -3  -3  201.78   11.00
   5  -3  -3  238.08   32.00
  -5  -3   3  174.38   19.00
   5  -3  -3  199.48   16.20
  -5  -3   3  191.08   11.50
  -5  -3   3  200.78   10.90
  -5   3   3  174.98   16.60
   5   3  -3  181.58   16.80
  -5   3   3  200.48   11.40
  -5   3   3  202.38   10.40
  -5   3   3  199.98   25.00
   5   3  -3  208.78   20.00
   5   3  -3  198.18   10.70
  -4  -3   3  386.56   22.50
  -4  -3   3  330.47   18.20
  -4  -3   3  344.57   17.80
   4  -3  -3  318.87   17.70
   4  -3  -3  346.67   22.90
  -4   3   3  338.47   17.30
  -4   3   3  295.57   30.30
  -4   3   3  335.67   18.10
   4   3  -3  336.37   17.90
  -4   3   3  336.47   22.00
   4   3  -3  345.77   17.60
   3  -3  -3   30.20    3.90
   3  -3  -3   35.90    2.40
  -3  -3   3   31.00    2.90
  -3  -3   3   38.00    2.50
  -3  -3   3   29.80    5.70
   3  -3  -3   47.10    7.40
   3   3  -3   43.90    7.60
  -3   3   3   36.60    1.90
  -3   3   3   29.50    5.70
  -3   3   3   35.10   13.30
  -3   3   3   34.90    2.60
   3   3  -3   33.00    2.40
   3   3  -3   26.50    3.30
   3   3  -3   29.40    2.20
  -2  -3   3 1585.04   86.09
   2  -3  -3 1766.12   88.99
   2  -3  -3 1651.03   86.99
   2  -3  -3 1716.63   85.99
  -2  -3   3 1641.04   86.29
  -2  -3   3 1700.53   88.89
  -2   3   3 1937.61   97.09
  -2   3   3 1714.93   88.79
   2   3  -3 1567.14   86.09
  -2   3   3 1489.85   86.09
  -2   3   3 1626.64   86.09
   2   3  -3 1732.03   86.19
   2   3  -3 1879.51   86.39
   1  -3  -3  490.75   25.60
   1  -3  -3  474.55   27.80
   1  -3  -3  434.36   25.90
  -1  -3   3  486.25   25.70
  -1  -3   3  517.75   25.80
   1  -3  -3  507.05   26.70
  -1  -3   3  580.34   27.80
  -1  -3   3  487.05   25.70
   1  -3  -3  539.15   26.20
   1   3  -3  540.95   25.70
   1   3  -3  487.95   25.60
  -1   3   3  500.55   25.60
  -1   3   3  471.85   25.80
  -1   3   3  482.55   26.40
   1   3  -3  509.65   25.70
  -1   3   3  491.25   28.10
   0  -3  -3  150.68    9.00
   0  -3   3  155.88    8.60
   0  -3  -3  174.38    8.80
   0  -3   3  160.88    8.60
   0  -3   3  161.48    8.60
   0  -3   3  182.48   12.70
   0   3   3  161.08    8.60
   0   3  -3  163.98    8.60
   0   3  -3  171.38    8.60
   0   3   3  168.88    8.90
   0   3   3  170.58   11.20
   0   3  -3  173.28    8.60
   0   3   3  158.98    8.90
  -1  -3  -3  263.57   14.70
   1  -3   3  277.47   14.30
   1  -3   3  292.57   20.10
   1  -3   3  265.97   16.60
  -1  -3  -3  281.07   14.40
  -1  -3  -3  267.97   16.60
   1  -3   3  266.27   14.40
   1  -3   3  327.47   19.20
   1  -3   3  266.67   14.20
   1   3   3  272.87   14.60
   1   3   3  274.77   14.40
  -2  -3  -3  696.73   40.70
   2  -3   3  839.72   48.60
  -2  -3  -3  806.72   40.40
   2  -3   3  795.42   48.30
   2  -3   3  778.92   42.10
   2   3   3  778.62   40.60
  -2   3  -3  839.52   42.70
   2   3   3  755.62   40.40
   2   3   3  815.22   40.90
   3  -3   3 5509.45  286.87
   3  -3   3 5633.94  278.37
  -3  -3  -3 5901.51  278.67
   3  -3   3 5368.76  286.97
  -3  -3  -3 5442.96  276.87
   3  -3   3 4749.82  276.47
   3  -3   3 5299.97  276.97
   3   3   3 5320.17  277.07
  -3   3  -3 5780.22  278.57
   3   3   3 5116.99  276.57
  -3   3  -3 5685.93  285.37
   4  -3   3 2291.07  119.79
   4  -3   3 2431.96  121.79
   4  -3   3 2265.47  119.09
  -4  -3  -3 2411.26  119.69
  -4  -3  -3 2371.66  121.59
   4  -3   3 2110.79  131.79
   4   3   3 2401.46  119.99
  -4   3  -3 2462.85  121.69
  -4   3  -3 2454.15  130.79
   4   3   3 2218.88  119.29
   4   3   3 2264.37  119.29
   5  -3   3  413.06   23.40
   5  -3   3  442.96   22.40
  -5  -3  -3  448.16   26.00
  -5  -3  -3  428.96   23.10
   5  -3   3  436.26   26.80
  -5   3  -3  387.96   34.50
   5   3   3  425.96   22.80
  -5   3  -3  447.16   26.00
  -6  -3  -3  218.58   18.70
   6  -3   3  240.98   13.30
  -6  -3  -3  256.47   14.30
   6  -3   3  252.47   19.90
   6   3   3  254.57   13.90
   6   3   3  301.67   27.70
  -6   3  -3  253.57   18.90
  -6   3  -3  227.48   27.90
  -7  -3  -3   -6.80   10.40
   7  -3   3    0.60    8.30
   7  -3   3    4.70    1.50
  -7  -3  -3    1.90    2.60
  -7   3  -3   20.90   14.90
   7   3   3    4.20    1.70
  -7   3  -3    0.50   14.40
  -7   3  -3   22.10    9.90
   8  -3   3   39.00   11.80
  -8  -3  -3   39.50    5.00
  -8   3  -3   18.70   18.20
  -8   3  -3  103.89   24.90
   8   3   3   40.80    4.30
  -9  -3  -3  162.78   12.20
   9  -3   3  166.68   21.30
   9   3   3  195.08   11.40
  -9   3  -3  169.38   34.10
 -10  -3  -3   32.60   33.60
 -10  -3  -3   18.40    5.70
  10  -3   3   -0.70   18.10
  10  -3   3   21.90    4.00
  10   3   3   19.60    3.50
 -10   3  -3   -2.20   30.50
 -10   3  -3   75.69   27.90
  11  -3   3    6.10    3.40
  11   3   3    4.10    3.80
  11  -4  -3   73.89   28.30
 -11  -4   3   62.09    8.50
 -11  -4   3   76.09    8.70
 -11   4   3   73.99    9.30
 -11   4   3  114.89   37.10
 -10  -4   3   94.99    8.60
 -10  -4   3  101.29   10.70
  10  -4  -3   73.69   21.50
 -10   4   3  137.49   31.10
 -10   4   3   95.89   27.80
 -10   4   3   91.89   11.30
  -9  -4   3    0.30    4.20
  -9  -4   3    8.20    2.90
  -9  -4   3    7.50   13.70
   9  -4  -3   -7.00   15.30
  -9   4   3    0.70    4.20
  -9   4   3    3.70   17.30
   9   4  -3   -3.90   16.60
  -9   4   3  -22.50   19.20
  -8  -4   3   28.90    4.80
   8  -4  -3   36.40   15.60
  -8  -4   3   28.30    3.40
  -8   4   3   25.70   13.90
  -8   4   3   24.30    3.00
  -8   4   3   47.30   21.40
   8   4  -3   16.50   13.60
  -8   4   3   32.20    4.60
   7  -4  -3 1163.68   68.59
  -7  -4   3 1138.39   61.59
  -7  -4   3 1180.78   60.49
   7   4  -3 1205.28   68.19
  -7   4   3 1212.88   61.39
   7   4  -3 1227.08   73.29
  -7   4   3 1096.69   59.69
  -7   4   3 1140.29   72.79
  -7   4   3 1179.28   80.89
  -6  -4   3   33.00    3.00
  -6  -4   3   31.90    3.90
   6  -4  -3   31.30    9.90
   6   4  -3   24.50    5.50
  -6   4   3   26.30   19.00
   6   4  -3   27.00    9.50
   6   4  -3   39.30   12.50
  -6   4   3   37.40    3.80
  -6   4   3   37.00   12.20
   5  -4  -3   40.40    8.00
  -5  -4   3   33.20    3.70
   5  -4  -3   33.00    3.00
  -5  -4   3   32.80    2.60
  -5   4   3   35.50   15.50
   5   4  -3   23.90    4.00
  -5   4   3   43.10   10.50
  -5   4   3   34.70    3.70
   5   4  -3   29.50    7.00
  -4  -4   3   65.29    9.90
   4  -4  -3   69.79    9.40
   4  -4  -3   74.29    4.30
   4  -4  -3   58.29    6.60
  -4  -4   3   68.09    4.30
  -4  -4   3   64.79    4.70
  -4   4   3   63.49   15.50
  -4   4   3   63.19   10.50
  -4   4   3   71.79    4.70
  -4   4   3   70.79    3.60
   4   4  -3   68.19    4.10
   4   4  -3   60.89    4.50
  -4   4   3   62.09    9.80
   3  -4  -3 3743.53  186.18
  -3  -4   3 3752.02  190.18
  -3  -4   3 3698.73  186.68
  -3  -4   3 3549.04  186.38
   3  -4  -3 3366.46  187.68
   3  -4  -3 3934.41  190.18
   3   4  -3 3574.24  186.28
  -3   4   3 3881.11  189.98
   3   4  -3 3734.63  186.48
  -3   4   3 3536.35  186.08
  -3   4   3 4168.08  202.08
  -3   4   3 3298.67  187.78
   3   4  -3 3345.27  186.78
  -3   4   3 3737.93  186.38
  -2  -4   3 2734.53  140.69
   2  -4  -3 2774.92  138.39
  -2  -4   3 2491.35  137.39
  -2  -4   3 2639.94  137.59
   2  -4  -3 2866.51  140.59
   2   4  -3 2468.55  137.39
   2   4  -3 2848.52  137.49
   2   4  -3 2754.62  137.49
  -2   4   3 2650.53  137.39
  -2   4   3 2658.53  137.29
  -2   4   3 2816.12  140.79
  -1  -4   3  146.39    8.10
  -1  -4   3  128.49   12.30
   1  -4  -3  147.09   11.50
   1  -4  -3  151.78    7.90
   1  -4  -3  145.39    8.40
  -1  -4   3  170.08    8.10
   1  -4  -3  169.38    8.70
  -1  -4   3  158.48    8.20
   1  -4  -3  139.49   10.20
  -1   4   3  145.49    9.00
   1   4  -3  152.08    7.90
   1   4  -3  148.09    8.10
  -1   4   3  151.88    8.20
   1   4  -3  166.28    8.10
  -1   4   3  150.08   11.70
  -1   4   3  153.28    7.90
   0  -4   3  437.36   22.60
   0  -4  -3  463.65   22.80
   0  -4  -3  435.06   23.00
   0  -4   3  421.26   22.50
   0  -4   3  361.66   28.10
   0  -4   3  430.56   22.60
   0  -4  -3  475.85   25.90
   0   4  -3  451.65   22.60
   0   4   3  469.15   23.00
   0   4  -3  450.65   22.60
   0   4   3  419.06   22.50
   0   4   3  458.65   22.90
   0   4   3  425.76   25.90
   1  -4   3   87.59    4.60
   1  -4   3   70.59   12.40
  -1  -4  -3   87.99    4.70
   1  -4   3   72.99    8.40
  -1  -4  -3   78.49    8.70
  -1  -4  -3   83.99    5.30
   1  -4   3   82.99    4.70
   1  -4   3   84.09    4.60
   1   4   3   83.89    4.80
  -1   4  -3   88.99    4.60
   1   4   3   84.59    5.00
   1   4   3   89.29    5.20
  -2  -4  -3   15.20    1.50
  -2  -4  -3   11.10    5.90
   2  -4   3   15.10    4.60
   2  -4   3   15.20    1.10
  -2  -4  -3   17.10    2.20
   2  -4   3   14.40    8.20
   2  -4   3   16.50    6.60
   2   4   3   14.80    2.00
  -2   4  -3   17.70    5.40
  -2   4  -3   29.70    6.90
   2   4   3   16.00    1.50
  -2   4  -3   29.90    8.60
   3  -4   3 4122.89  193.28
   3  -4   3 3325.77  190.58
  -3  -4  -3 3918.91  191.08
   3  -4   3 3682.33  200.58
   3  -4   3 3870.11  191.08
   3  -4   3 3276.87  202.08
  -3   4  -3 4185.98  193.78
  -3   4  -3 3190.88  196.78
   3   4   3 3882.51  190.78
   3   4   3 3953.30  191.28
   4  -4   3  233.38   32.00
  -4  -4  -3  297.07   18.90
   4  -4   3  282.47   15.00
   4  -4   3  276.47   26.70
  -4  -4  -3  288.77   15.70
   4  -4   3  306.77   19.60
   4  -4   3  282.17   15.80
   4   4   3  274.37   15.90
   4   4   3  272.37   15.30
  -4   4  -3  286.07   25.10
  -4   4  -3  298.77   19.10
   4   4   3  296.07   15.20
  -5  -4  -3  178.28   16.20
   5  -4   3  212.58   11.10
   5  -4   3  198.88   16.40
   5  -4   3  201.98   12.30
  -5  -4  -3  216.78   12.00
   5   4   3  210.08   11.50
  -5   4  -3  212.18   16.40
  -5   4  -3  202.68   22.60
  -6  -4  -3  210.58   12.40
   6  -4   3  205.58   17.20
  -6  -4  -3  176.78   18.40
   6  -4   3  209.28   11.10
  -6   4  -3  211.48   18.60
  -6   4  -3  219.38   25.30
   6   4   3  213.98   11.80
   7  -4   3  190.88   18.10
  -7  -4  -3  190.48   11.90
   7  -4   3  186.78   10.30
  -7   4  -3  187.48   26.90
   7   4   3  197.78   11.20
  -8  -4  -3    4.20    3.40
   8  -4   3    6.70   11.40
  -8   4  -3   11.30   17.80
  -8   4  -3   -5.50   17.90
   8   4   3    0.20    2.00
  -9  -4  -3    7.90    4.00
   9  -4   3    2.40   14.20
  -9   4  -3    1.90   21.10
  -9   4  -3  -14.50   22.10
   9   4   3   -0.10    2.40
 -10  -4  -3   -2.00    4.80
  10  -4   3   -6.10   19.80
 -10  -4  -3    8.00   32.60
 -10   4  -3   47.70   30.30
  10   4   3    4.40    3.30
 -10   4  -3   -7.80   30.40
 -10  -5   3   56.09    7.20
  10  -5  -3   51.59   22.30
 -10  -5   3   41.60    5.70
 -10   5   3   60.69   27.00
 -10   5   3   55.19    8.00
  -9  -5   3    3.30    3.10
  -9  -5   3    1.10    4.40
   9  -5  -3    7.50   17.00
  -9   5   3    0.60    4.30
  -9   5   3   -7.00   17.10
  -9   5   3  -29.30   24.40
  -8  -5   3  394.36   22.90
  -8  -5   3  394.66   21.20
   8  -5  -3  361.06   31.80
  -8   5   3  412.46   50.39
  -8   5   3  335.37   33.90
  -8   5   3  397.76   22.20
  -7  -5   3  143.69    8.90
   7  -5  -3  138.59   18.40
  -7  -5   3  149.88   10.20
  -7   5   3  150.58   29.70
  -7   5   3  146.09    9.90
  -7   5   3  151.08   23.50
  -6  -5   3   16.80    2.30
   6  -5  -3   14.00    8.60
  -6  -5   3   14.60    2.90
   6  -5  -3   13.10    2.60
  -6   5   3   16.80   17.40
  -6   5   3   17.90    2.80
   6   5  -3    9.90    4.80
  -6   5   3   18.90   12.40
  -5  -5   3    3.00    1.70
   5  -5  -3   -1.00    5.80
  -5  -5   3    3.60    1.30
   5  -5  -3    3.20    1.30
  -5   5   3  -11.10   15.60
   5   5  -3    4.60    2.80
  -5   5   3    0.80    6.80
  -5   5   3    2.20    1.90
   4  -5  -3  601.44   30.20
   4  -5  -3  497.05   32.10
   4  -5  -3  586.94   34.80
  -4  -5   3  613.44   30.40
  -4  -5   3  596.54   30.90
   4   5  -3  591.04   30.50
  -4   5   3  577.64   33.10
  -4   5   3  534.55   45.40
  -4   5   3  621.04   30.60
  -3  -5   3 1506.55   77.89
   3  -5  -3 1564.84   81.59
   3  -5  -3 1586.64   77.39
  -3  -5   3 1491.15   81.89
  -3  -5   3 1443.96   77.59
   3  -5  -3 1455.75   78.99
   3   5  -3 1524.55   77.49
   3   5  -3 1447.06   77.79
  -3   5   3 1537.45   81.99
  -3   5   3 1547.85   77.19
  -3   5   3 1468.75   91.99
  -3   5   3 1541.45   77.59
   3   5  -3 1587.54   77.69
  -2  -5   3  224.78   12.70
   2  -5  -3  209.88   12.60
  -2  -5   3  223.48   12.60
   2  -5  -3  222.28   16.20
   2  -5  -3  241.68   12.20
   2  -5  -3  253.87   13.60
   2   5  -3  256.27   12.50
  -2   5   3  233.08   12.30
  -2   5   3  262.87   26.00
  -2   5   3  240.98   12.40
   2   5  -3  252.17   12.20
  -2   5   3  243.88   17.50
   2   5  -3  227.08   12.50
   1  -5  -3  328.87   18.90
  -1  -5   3  419.66   24.90
  -1  -5   3  341.97   18.70
   1  -5  -3  349.67   22.30
   1  -5  -3  411.96   19.30
  -1  -5   3  349.67   18.70
  -1   5   3  366.46   18.70
  -1   5   3  352.06   22.70
   1   5  -3  351.46   18.60
   1   5  -3  391.66   18.70
  -1   5   3  362.06   18.40
  -1   5   3  305.07   19.50
   0  -5   3   55.09    3.20
   0  -5   3   54.99    3.30
   0  -5  -3   58.19    3.50
   0  -5  -3   62.59    7.80
   0  -5   3   55.29    3.40
   0  -5   3   52.39   11.60
   0  -5  -3   60.09    4.00
   0   5  -3   77.99    9.50
   0   5   3   57.19    3.90
   0   5  -3   60.49    3.30
   0   5   3   55.59    3.10
   0   5   3   59.59    3.60
   0   5  -3   59.49    3.30
   0   5   3   61.39    8.60
  -1  -5  -3 1564.14   81.89
   1  -5   3 1542.65   81.79
   1  -5   3 1552.54   81.79
  -1  -5  -3 1624.74   85.39
   1  -5   3 1415.76   91.19
   1  -5   3 1491.55   81.79
   1  -5   3 1687.23   85.69
  -1  -5  -3 1671.53   82.39
   1   5   3 1641.64   82.19
   1   5   3 1594.14   82.09
  -1   5  -3 1615.64   81.69
   1   5   3 1610.64   81.99
  -1   5  -3 1871.51   90.09
  -2  -5  -3  153.68    8.30
   2  -5   3  147.89    8.00
   2  -5   3  139.99   21.10
  -2  -5  -3  143.79   13.60
   2  -5   3  153.18    8.20
  -2  -5  -3  162.48    9.00
   2  -5   3  153.48   12.90
   2  -5   3  141.49   15.10
  -2   5  -3  194.08   18.30
  -2   5  -3  138.49   12.60
   2   5   3  166.88    8.60
   2   5   3  151.78    8.30
   2   5   3  141.19    8.80
  -3  -5  -3  647.84   32.90
   3  -5   3  623.14   32.50
   3  -5   3  660.83   36.30
  -3  -5  -3  677.83   33.50
   3  -5   3  593.94   43.00
   3  -5   3  520.05   46.60
   3  -5   3  639.94   33.30
   3   5   3  640.04   33.10
   3   5   3  662.93   33.50
  -3   5  -3  645.84   36.90
   4  -5   3   -2.30   11.40
   4  -5   3    4.60    1.30
  -4  -5  -3    3.20    1.50
   4  -5   3    0.40    5.00
   4  -5   3    2.30    0.50
   4  -5   3    2.10    1.80
  -4  -5  -3   -3.80    5.70
   4   5   3    4.50    2.20
   4   5   3   11.70    7.80
   4   5   3    3.40    1.10
  -4   5  -3   -2.60    9.40
  -4   5  -3   -2.60    6.70
  -4   5  -3    4.60    7.00
  -5  -5  -3  988.80   56.69
   5  -5   3 1064.39   51.99
   5  -5   3  983.70   56.29
   5  -5   3  979.50   52.99
  -5  -5  -3 1027.80   52.99
  -5   5  -3 1061.19   63.29
   5   5   3 1012.30   52.39
  -5   5  -3  989.10   56.99
   6  -5   3  171.48    9.10
   6  -5   3  188.28   16.30
  -6  -5  -3  174.18   10.60
  -6   5  -3  120.39   16.10
   6   5   3  177.68    9.80
  -6   5  -3  156.18   19.60
   7  -5   3  147.59   18.10
   7  -5   3  180.28    9.50
  -7  -5  -3  188.68   11.50
  -7   5  -3  157.48   24.90
   7   5   3  183.68   10.50
  -8  -5  -3  119.69    9.30
   8  -5   3  111.39   16.70
   8   5   3  130.39    8.10
  -8   5  -3   82.19   23.00
   9  -5   3  188.58   23.70
  -9  -5  -3  206.08   14.10
   9   5   3  218.78   12.90
  -9   5  -3  219.18   38.50
  10  -5   3    7.90   20.40
 -10  -5  -3   25.10    6.00
 -10   5  -3   81.39   31.20
 -10   5  -3   21.60   28.10
  10   5   3   32.60    4.70
  10  -6  -3  -44.70   20.20
 -10  -6   3   12.50    5.60
 -10  -6   3    7.80    4.30
 -10   6   3   23.20   28.40
 -10   6   3    2.60    5.80
  -9  -6   3    4.80    5.40
  -9  -6   3    7.10    3.40
   9  -6  -3  -10.20   16.70
  -9   6   3    0.30    4.90
  -9   6   3   15.50   28.10
   8  -6  -3   14.20   14.70
  -8  -6   3   14.00    2.90
  -8  -6   3    5.50    4.30
  -8   6   3   15.40   13.20
  -8   6   3   10.50   21.90
  -8   6   3    5.50    4.20
   7  -6  -3 1191.88   70.19
  -7  -6   3 1216.68   61.79
  -7  -6   3 1237.18   62.99
  -7   6   3 1101.09   70.69
  -7   6   3 1138.49   85.79
  -7   6   3 1218.48   62.29
  -6  -6   3   17.50    3.20
   6  -6  -3   20.50    2.80
  -6  -6   3   20.00    2.60
   6  -6  -3   26.90   10.00
   6   6  -3    8.90    4.90
  -6   6   3   16.80    2.80
  -6   6   3   36.20   19.90
  -6   6   3   19.80    9.70
   5  -6  -3  187.98   17.20
  -5  -6   3  186.68   11.80
   5  -6  -3  192.68   10.90
  -5  -6   3  199.88   11.20
  -5   6   3  201.08   30.70
  -5   6   3  211.28   11.60
  -5   6   3  210.18   15.50
   4  -6  -3   92.79   10.90
  -4  -6   3   92.49    5.40
  -4  -6   3   83.99    5.90
   4  -6  -3   88.09    5.00
   4   6  -3   82.59    5.50
   4   6  -3   71.29    6.00
  -4   6   3   92.79    5.70
  -4   6   3   79.49   19.10
  -3  -6   3  359.56   26.40
  -3  -6   3  396.06   20.40
  -3  -6   3  386.16   20.60
   3  -6  -3  403.86   19.90
   3  -6  -3  373.16   21.80
   3  -6  -3  367.26   24.30
  -3   6   3  405.46   20.20
  -3   6   3  369.36   26.90
   3   6  -3  406.46   20.30
   3   6  -3  338.07   20.20
  -3   6   3  388.36   19.80
   3   6  -3  417.96   20.30
  -3   6   3  357.86   34.80
   2  -6  -3  285.87   14.70
   2  -6  -3  285.97   16.10
   2  -6  -3  268.07   15.20
  -2  -6   3  273.87   15.20
   2  -6  -3  291.87   19.30
  -2  -6   3  264.87   15.30
  -2   6   3  296.07   14.90
   2   6  -3  284.37   15.00
  -2   6   3  320.07   30.00
  -2   6   3  292.47   21.10
   2   6  -3  305.87   15.10
  -2   6   3  291.17   14.80
  -1  -6   3  929.21   50.19
   1  -6  -3  940.51   53.99
   1  -6  -3  923.61   50.49
  -1  -6   3 1114.79   57.39
  -1  -6   3  946.31   50.29
   1  -6  -3 1072.09   50.79
  -1   6   3  930.31   55.19
   1   6  -3 1103.49   54.99
  -1   6   3  986.90   50.19
   1   6  -3  947.11   50.19
   1   6  -3 1032.30   50.19
  -1   6   3  842.82   51.09
   0  -6   3  141.09   13.40
   0  -6   3  106.59   19.20
   0  -6   3  138.39    7.50
   0  -6  -3  157.18    7.90
   0  -6  -3  130.79   12.70
   0  -6   3  135.99    7.40
   0  -6  -3  149.88    8.30
   0  -6   3  141.89    7.70
   0   6   3  147.29    8.40
   0   6  -3  158.28   16.20
   0   6  -3  148.79    7.50
   0   6   3  143.49    7.70
   0   6  -3  142.89    7.60
   0   6   3  133.29    7.40
   0   6   3  115.89   13.40
   0   6   3  135.09    7.80
   1  -6   3 1134.59   59.89
  -1  -6  -3 1157.48   59.99
   1  -6   3 1133.29   59.79
  -1  -6  -3 1152.18   64.19
  -1  -6  -3 1195.88   60.49
   1  -6   3 1151.48   64.09
   1  -6   3 1094.39   59.89
  -1   6  -3 1201.28   59.79
   1   6   3 1149.29   60.19
  -1   6  -3 1334.57   69.89
   1   6   3 1181.08   60.09
   1   6   3 1206.18   60.19
  -2  -6  -3 1021.80   52.89
   2  -6   3 1019.90   56.19
   2  -6   3 1014.30   52.19
   2  -6   3 1070.19   59.39
  -2  -6  -3 1033.60   57.39
   2  -6   3  995.30   52.09
  -2  -6  -3 1037.40   52.29
   2   6   3  962.60   52.59
   2   6   3  995.50   52.39
   2   6   3 1043.50   52.79
  -2   6  -3 1055.89   57.89
   3  -6   3 4297.17  218.28
   3  -6   3 4376.16  221.58
  -3  -6  -3 3953.80  217.88
  -3  -6  -3 4248.17  218.58
   3  -6   3 4316.07  228.38
   3   6   3 4369.96  218.48
  -3   6  -3 4415.66  222.78
   4  -6   3    4.60    5.40
   4  -6   3    7.80    0.90
  -4  -6  -3    4.10    1.90
   4  -6   3   11.50   12.40
   4  -6   3    8.80    2.20
  -4  -6  -3    9.40    8.40
   4  -6   3    8.60    1.70
   4   6   3    7.70    1.30
  -4   6  -3   13.30   11.10
  -4   6  -3   14.90    7.60
  -4   6  -3   10.40    9.60
   4   6   3    5.00    2.30
   5  -6   3  221.68   17.10
   5  -6   3  265.67   32.50
   5  -6   3  199.28   11.80
  -5  -6  -3  251.47   13.20
  -5  -6  -3  183.88   20.20
   5  -6   3  225.28   13.30
  -5   6  -3  221.18   21.60
   5   6   3  237.78   12.40
  -6  -6  -3   69.79    5.90
   6  -6   3   78.39   10.80
  -6   6  -3   96.69   20.50
   6   6   3   64.19    4.60
  -6   6  -3   51.09   12.90
  -7  -6  -3   62.79    6.40
   7  -6   3   55.59   12.70
   7   6   3   59.09    4.70
  -7   6  -3  120.29   25.60
  -7   6  -3   51.59   14.50
   8  -6   3   98.19   16.40
  -8  -6  -3  105.29    8.80
  -8   6  -3  107.59   21.40
   8   6   3  112.39    7.60
  -9  -6  -3   92.49    9.20
   9  -6   3   89.59   18.90
   9   6   3  104.59    7.60
  -9   6  -3   65.39   23.20
  10  -6   3  -26.70   27.20
 -10  -6  -3   -0.40    5.20
  10   6   3    0.80    3.50
 -10   6  -3   -3.20   23.60
 -10   6  -3  -33.60   26.40
  10  -7  -3   18.40   23.90
 -10  -7   3   15.00    4.70
 -10  -7   3   26.80    6.90
 -10   7   3  -14.30   28.10
  10   7  -3    6.50    4.40
  -9  -7   3   32.80    6.00
  -9  -7   3   41.80    4.90
   9  -7  -3   43.80   17.70
   9   7  -3   34.70    4.80
  -9   7   3   65.19   30.30
  -8  -7   3   45.00    5.60
  -8  -7   3   53.09    6.80
   8  -7  -3   37.20   15.20
  -8   7   3   59.79   30.40
   8   7  -3   47.20    4.50
  -8   7   3   41.10    5.50
   7  -7  -3   15.70   11.90
  -7  -7   3   22.60    3.40
  -7  -7   3   20.20    4.50
  -7   7   3   16.90    3.60
  -7   7   3   14.80   22.40
  -7   7   3   24.50   10.80
  -6  -7   3   41.40    4.30
   6  -7  -3   49.40   11.00
   6  -7  -3   38.10    4.20
  -6  -7   3   42.60    5.10
  -6   7   3   40.70   22.60
  -6   7   3   56.29   10.50
   6   7  -3   37.80    5.80
  -6   7   3   47.00    4.80
   5  -7  -3    4.20    7.10
  -5  -7   3    1.40    1.60
   5  -7  -3    2.70    1.40
  -5  -7   3    3.00    2.30
  -5   7   3    3.40    3.90
  -5   7   3    2.90    2.30
  -5   7   3   -1.60   16.60
   5   7  -3    2.50    2.90
  -4  -7   3  524.25   26.40
  -4  -7   3  511.05   26.80
   4  -7  -3  520.45   25.80
   4  -7  -3  487.45   31.50
   4   7  -3  495.85   25.70
  -4   7   3  421.06   43.90
   4   7  -3  480.35   26.40
  -4   7   3  500.45   26.20
  -3  -7   3  701.73   35.50
   3  -7  -3  664.83   36.80
  -3  -7   3  677.73   35.70
   3  -7  -3  722.03   34.80
   3  -7  -3  646.74   39.90
  -3   7   3  690.23   35.10
  -3   7   3  592.54   51.29
   3   7  -3  713.03   35.30
  -3   7   3  670.73   34.80
   2  -7  -3  222.08   12.90
   2  -7  -3  232.38   13.20
   2  -7  -3  202.18   12.00
  -2  -7   3  230.58   12.00
   2  -7  -3  215.08   16.50
  -2  -7   3  213.78   12.10
  -2   7   3  224.58   11.60
  -2   7   3  226.18   26.10
   2   7  -3  206.08   11.80
   2   7  -3  237.48   11.80
  -1  -7   3  470.75   25.50
   1  -7  -3  518.35   25.90
  -1  -7   3  463.05   25.50
   1  -7  -3  502.25   25.90
   1  -7  -3  497.25   30.00
   1   7  -3  477.05   25.40
  -1   7   3  456.95   32.20
   1   7  -3  498.75   31.50
  -1   7   3  509.75   40.10
   1   7  -3  514.65   25.30
  -1   7   3  487.95   25.40
   0  -7   3  252.67   27.10
   0  -7   3  259.37   13.70
   0  -7   3  254.87   13.90
   0  -7  -3  270.57   14.60
   0  -7   3  263.77   14.10
   0  -7   3  252.27   19.60
   0  -7  -3  247.08   18.40
   0  -7  -3  284.87   14.20
   0   7   3  253.47   14.80
   0   7  -3  265.07   13.90
   0   7   3  288.37   22.30
   0   7  -3  271.97   23.80
   0   7   3  251.37   13.60
   0   7   3  266.97   14.10
   0   7  -3  282.67   13.80
   0   7   3  277.57   13.90
  -1  -7  -3  595.34   36.40
   1  -7   3  585.44   31.50
   1  -7   3  510.55   43.60
  -1  -7  -3  626.24   31.50
   1  -7   3  595.34   31.40
   1  -7   3  623.24   36.50
   1  -7   3  618.04   31.50
  -1  -7  -3  614.04   32.20
   1   7   3  636.54   31.70
   1   7   3  612.84   31.80
  -1   7  -3  615.94   31.40
   1   7   3  642.74   31.90
  -1   7  -3  647.84   41.80
   2  -7   3  220.08   17.40
  -2  -7  -3  236.28   12.50
   2  -7   3  216.98   19.80
  -2  -7  -3  234.78   13.20
  -2  -7  -3  235.28   18.80
   2  -7   3  207.08   33.60
   2  -7   3  234.08   12.40
   2  -7   3  231.98   12.30
  -2   7  -3  269.47   25.20
   2   7   3  240.48   12.60
  -2   7  -3  241.78   12.30
   2   7   3  241.38   12.90
  -3  -7  -3  119.59   14.10
   3  -7   3   83.69   16.00
  -3  -7  -3  101.49    5.80
   3  -7   3   93.19    6.40
   3  -7   3  104.19   10.70
  -3  -7  -3   95.79    6.50
   3  -7   3   99.99    5.60
   3  -7   3   98.19    5.40
  -3   7  -3  115.29   18.00
   3   7   3  101.39    6.40
  -3   7  -3  113.99   15.60
   4  -7   3   12.30   12.90
  -4  -7  -3   13.40    2.60
   4  -7   3   17.20    5.70
   4  -7   3   10.80    1.10
   4  -7   3    9.80    2.60
   4   7   3   10.50    1.50
   4   7   3    3.00    2.00
  -4   7  -3   26.50    9.50
  -4   7  -3    2.00   11.00
  -5  -7  -3  376.36   20.60
   5  -7   3  343.57   24.90
   5  -7   3  364.76   20.30
   5  -7   3  369.46   19.00
   5  -7   3  352.06   40.70
   5   7   3  377.26   19.50
   6  -7   3    6.50    8.50
  -6  -7  -3   -4.20    2.50
  -6   7  -3   -2.40   14.20
   6   7   3   14.40   14.70
  -6   7  -3   -6.80    8.20
   6   7   3    1.90    1.30
  -7  -7  -3   74.69    7.10
   7  -7   3   49.80   12.60
  -7   7  -3  128.09   26.40
   7   7   3   72.49    5.30
  -7   7  -3   78.79   15.00
   8  -7   3   27.80   13.50
  -8  -7  -3   23.70    4.70
  -8   7  -3   23.70   14.50
   8   7   3   17.50    3.10
  -8   7  -3   12.50   26.90
  -9  -7  -3  112.39   10.50
   9  -7   3  106.59   20.40
   9   7   3  107.69    8.30
  -9   7  -3  114.49   24.80
 -10  -7  -3   17.80    5.80
 -10   7  -3  -11.20   35.20
  10   7   3    2.40    3.70
  10  -8  -3   38.40   21.40
 -10  -8   3   79.79    8.50
 -10  -8   3   62.99    8.90
 -10   8   3   51.19   35.10
  -9  -8   3    8.10    3.80
   9  -8  -3   16.60   19.90
  -9  -8   3    6.20    5.10
  -9   8   3  -18.20   28.70
   8  -8  -3   42.80   17.20
  -8  -8   3   42.70    4.90
  -8  -8   3   42.00    6.30
   8   8  -3   39.70    4.20
  -8   8   3   44.80   28.00
  -7  -8   3  504.15   26.00
   7  -8  -3  410.96   34.60
  -7  -8   3  498.05   27.30
   7   8  -3  457.25   25.00
  -7   8   3  464.35   58.59
  -6  -8   3  308.37   17.90
   6  -8  -3  297.77   16.10
   6  -8  -3  308.77   25.20
  -6  -8   3  301.77   16.80
   6   8  -3  259.77   17.80
  -6   8   3  284.87   43.50
   6   8  -3  318.67   16.00
   5  -8  -3   97.49   14.80
  -5  -8   3   99.09    7.40
  -5  -8   3  100.89    6.60
   5  -8  -3   92.09    5.60
   5   8  -3   84.69    7.20
   5   8  -3   97.89    5.50
  -5   8   3  105.89   27.20
  -4  -8   3   30.80    3.20
   4  -8  -3   37.90    8.60
   4  -8  -3   31.30    2.20
  -4  -8   3   28.60    3.30
   4   8  -3   23.40    2.90
   4   8  -3   23.50    1.80
  -4   8   3   47.60   21.40
  -3  -8   3  140.99    8.10
  -3  -8   3  128.79    8.30
   3  -8  -3  152.58   10.30
   3  -8  -3  141.19   14.00
   3  -8  -3  127.69    7.80
   3   8  -3  140.69    7.80
  -3   8   3   87.69   23.20
  -3   8   3  146.89    7.30
  -2  -8   3  187.48   10.90
   2  -8  -3  179.98   11.00
   2  -8  -3  165.58   15.80
  -2  -8   3  188.98   11.00
   2  -8  -3  209.08   11.80
  -2   8   3  201.38   10.50
  -2   8   3  210.28   27.40
   2   8  -3  215.58   16.40
   2   8  -3  210.78   10.60
  -1  -8   3  449.46   23.50
   1  -8  -3  487.05   23.90
   1  -8  -3  436.46   28.50
   1  -8  -3  431.16   23.80
  -1  -8   3  425.06   23.40
   1   8  -3  422.36   23.30
   1   8  -3  485.15   23.20
   1   8  -3  441.36   31.80
  -1   8   3  435.96   23.30
  -1   8   3  486.75   39.90
   0  -8   3 1967.00  102.49
   0  -8  -3 2108.19  102.49
   0  -8  -3 2095.69  107.89
   0  -8   3 1974.00  102.29
   0  -8   3 1921.81  108.19
   0  -8  -3 2067.99  102.99
   0  -8   3 2248.38  115.89
   0  -8   3 1897.71  102.09
   0  -8   3 1922.91  102.29
   0   8  -3 2092.89  112.39
   0   8   3 2028.60  102.49
   0   8   3 1850.51  103.19
   0   8  -3 2073.99  102.19
   0   8  -3 2032.90  102.29
   0   8   3 2027.00  102.09
   0   8   3 1842.32  101.99
  -1  -8  -3  270.67   21.10
  -1  -8  -3  310.87   15.80
   1  -8   3  293.67   15.80
   1  -8   3  290.07   21.50
  -1  -8  -3  303.57   16.50
   1  -8   3  282.17   33.80
   1  -8   3  287.57   15.70
   1  -8   3  291.07   15.50
  -1   8  -3  318.77   15.60
   1   8   3  303.97   15.80
   1   8   3  301.47   16.30
   1   8   3  290.27   16.00
  -1   8  -3  345.07   28.00
   2  -8   3  353.86   25.50
   2  -8   3  396.46   28.40
   2  -8   3  388.66   20.50
  -2  -8  -3  399.16   21.50
  -2  -8  -3  388.36   20.70
  -2  -8  -3  385.36   26.50
  -2   8  -3  426.66   33.10
   2   8   3  415.06   21.00
   2   8   3  405.46   20.90
  -2   8  -3  399.96   20.50
   3  -8   3   77.99    5.40
  -3  -8  -3   76.89    5.80
  -3  -8  -3   72.49   11.70
   3  -8   3   71.19   10.10
  -3  -8  -3   81.09    4.70
   3  -8   3   80.39    4.50
   3  -8   3   72.39   14.70
   3  -8   3   74.99    4.40
   3   8   3   68.79    5.50
  -3   8  -3   71.09   17.70
   4  -8   3  134.19    8.70
   4  -8   3  121.09   13.60
   4  -8   3  147.49    7.90
  -4  -8  -3  151.38    9.30
   4  -8   3  140.59   23.30
   4  -8   3  139.79    7.50
  -4   8  -3  147.79   25.90
   4   8   3  143.49    8.00
   5  -8   3   18.50   21.30
   5  -8   3    2.20    2.80
  -5  -8  -3    1.80    2.50
   5  -8   3    4.40    7.90
  -5   8  -3  -11.80   14.10
   5   8   3    7.40   12.20
  -5   8  -3    2.90    9.50
   5   8   3    1.40    1.20
  -6  -8  -3   -1.90    2.80
   6  -8   3  -14.20    8.90
   6   8   3    0.00   15.10
  -6   8  -3   -4.00   16.20
  -6   8  -3   -2.70   10.30
   6   8   3   -0.70    1.20
   7  -8   3  156.78   18.50
  -7  -8  -3  152.08   10.90
  -7   8  -3  244.38   35.20
   7   8   3  146.49    9.20
  -8  -8  -3  176.08   12.80
   8  -8   3  194.78   22.70
  -8   8  -3  210.18   27.10
   8   8   3  182.28   11.20
   9  -8   3   56.99   18.90
  -9  -8  -3   51.89    6.80
   9   8   3   60.39    6.10
  -9   8  -3  123.29   32.40
  -9  -9   3   51.49    8.10
   9  -9  -3   36.50   21.40
  -9  -9   3   33.80    5.10
  -9   9   3   41.00   32.90
   8  -9  -3   47.50   20.00
  -8  -9   3   53.79    7.60
  -8  -9   3   50.99    6.10
  -8   9   3   53.49   31.60
   7  -9  -3   83.29   18.80
  -7  -9   3  111.29   10.10
  -7  -9   3  117.59    8.10
  -7   9   3   99.29   34.20
  -6  -9   3  107.69    8.90
   6  -9  -3   98.59   16.90
  -6  -9   3  100.99    7.40
   6   9  -3  101.49    6.10
  -6   9   3  112.59   34.50
   5  -9  -3   19.00    2.00
   5  -9  -3   25.30   10.50
  -5  -9   3   20.70    3.90
  -5  -9   3   18.70    2.90
   5   9  -3   23.10    1.90
   5   9  -3   24.40    3.10
  -5   9   3   17.50   23.40
   4  -9  -3  134.69   16.80
  -4  -9   3  127.19    8.20
  -4  -9   3  123.89    7.70
   4  -9  -3  116.59    6.50
  -4   9   3  115.99   28.70
   3  -9  -3  262.47   15.10
  -3  -9   3  291.97   15.40
   3  -9  -3  263.97   21.40
  -3  -9   3  284.67   15.60
  -3   9   3  240.98   35.40
  -3   9   3  278.07   14.50
   3   9  -3  298.87   15.10
  -2  -9   3    0.10    1.30
  -2  -9   3    0.80    1.70
   2  -9  -3   -4.30    1.80
   2  -9  -3   -4.40    6.30
   2  -9  -3    1.60    4.00
   2  -9  -3   -2.90    2.40
  -2   9   3   -0.40    1.00
  -2   9   3   -6.80   15.20
  -2   9   3   -1.30    2.70
   2   9  -3    6.50    8.00
  -1  -9   3  365.06   19.20
   1  -9  -3  353.66   25.30
   1  -9  -3  371.66   19.30
  -1  -9   3  318.67   26.50
  -1  -9   3  348.47   19.00
   1  -9  -3  345.27   19.40
  -1   9   3  349.47   18.90
   1   9  -3  380.46   18.70
   1   9  -3  380.26   30.70
  -1   9   3  374.26   35.60
   0  -9   3   12.70    8.20
   0  -9  -3    8.10    1.40
   0  -9   3   30.10   11.40
   0  -9  -3    3.40    7.30
   0  -9  -3    8.10    1.90
   0  -9   3    7.90    1.40
   0  -9   3    9.30    1.40
   0   9   3    7.00    3.20
   0   9  -3    7.30    1.30
   0   9   3    4.10    1.50
   0   9  -3    6.60    1.00
   0   9  -3   -2.10   10.30
   0   9   3    8.70   14.10
  -1  -9  -3   48.40    4.20
   1  -9   3   47.50    3.00
   1  -9   3   49.70    9.70
  -1  -9  -3   24.90    9.40
  -1  -9  -3   49.90    3.20
   1  -9   3   33.80    4.60
   1  -9   3   47.90    2.90
   1  -9   3   39.90   22.40
   1  -9   3   49.40    3.40
   1   9   3   47.10    4.80
   1   9   3   45.00    3.20
  -1   9  -3   60.19   15.20
  -1   9  -3   47.90    3.00
  -2  -9  -3    0.90    1.70
   2  -9   3   -2.00    3.20
   2  -9   3    1.50    0.80
   2  -9   3    1.30    9.00
  -2  -9  -3    6.10    7.70
   2  -9   3   -1.70    7.20
  -2  -9  -3    0.90    1.00
   2  -9   3    1.50    1.10
  -2   9  -3   -4.70   10.50
   2   9   3    2.20    1.60
  -2   9  -3   -0.40    0.80
   2   9   3    1.10    1.70
   3  -9   3  298.67   15.70
  -3  -9  -3  299.07   17.00
   3  -9   3  262.67   30.60
   3  -9   3  288.87   16.20
  -3  -9  -3  299.47   24.20
   3  -9   3  320.17   22.80
   3  -9   3  304.57   15.80
   3   9   3  303.57   16.50
  -3   9  -3  347.47   34.20
   3   9   3  304.67   16.10
  -4  -9  -3   27.40   12.00
   4  -9   3   40.00   18.80
   4  -9   3   36.50    2.80
   4  -9   3   29.30    2.40
   4  -9   3   29.40    3.40
   4  -9   3   33.30    9.50
  -4  -9  -3   27.50    4.00
  -4   9  -3   42.20   17.40
   4   9   3   30.10    2.80
  -5  -9  -3  745.93   45.60
   5  -9   3  860.51   45.00
   5  -9   3  887.61   67.49
   5  -9   3  925.61   44.50
   5  -9   3  857.41   51.19
   5   9   3  890.51   44.60
   6  -9   3  144.59   18.50
  -6  -9  -3  164.78   11.50
  -6   9  -3  259.67   38.50
   6   9   3  167.58    9.60
  -7  -9  -3   41.70    5.60
   7  -9   3   46.70   13.80
  -7   9  -3   49.10   23.00
   7   9   3   46.90    4.20
  -8  -9  -3  131.29   10.40
   8  -9   3   94.79   19.10
  -8   9  -3  193.28   37.90
   8   9   3  112.29    8.00
  -9  -9  -3   12.60    5.60
   9  -9   3   -0.60   18.30
  -9   9  -3   47.90   29.40
  -9 -10   3   40.40    5.80
  -9 -10   3   40.70    8.00
   9 -10  -3   33.80   22.20
  -9  10   3   60.19   35.60
   8 -10  -3   -8.70   18.30
  -8 -10   3   28.70    6.40
  -8 -10   3   29.50    4.40
  -8  10   3   16.00   31.50
   7 -10  -3   25.60   15.50
  -7 -10   3   14.70    3.60
  -7 -10   3   12.30    5.10
  -7  10   3    5.40   32.60
  -6 -10   3  137.19   10.50
   6 -10  -3  102.29   16.50
  -6 -10   3  129.29    8.80
  -6  10   3   93.59   33.70
  -5 -10   3  668.43   34.60
  -5 -10   3  648.44   35.10
   5 -10  -3  649.83   42.40
  -5  10   3  585.04   65.79
  -4 -10   3   36.90    4.40
  -4 -10   3   42.10    4.30
   4 -10  -3   35.60   10.30
  -4  10   3   13.30   23.80
  -3 -10   3  253.67   14.30
   3 -10  -3  221.28   13.90
  -3 -10   3  271.17   14.20
   3 -10  -3  236.38   21.40
  -3  10   3  220.78   39.10
   3  10  -3  266.77   13.60
  -3  10   3  251.27   13.10
  -2 -10   3    2.20    2.00
   2 -10  -3    1.60    2.80
  -2 -10   3    6.10   11.40
  -2 -10   3   -1.10    1.60
   2 -10  -3    4.20    7.50
   2 -10  -3    2.60    5.50
   2 -10  -3    1.50    2.00
   2  10  -3    2.20    1.20
   2  10  -3    7.30   10.50
  -2  10   3    0.60    2.80
  -2  10   3    0.90    1.10
  -2  10   3    6.80   18.20
  -1 -10   3  208.08   22.10
  -1 -10   3  244.68   13.10
   1 -10  -3  220.08   21.60
   1 -10  -3  228.08   13.40
  -1 -10   3  227.58   13.00
   1 -10  -3  244.58   13.20
   1  10  -3  251.27   12.50
  -1  10   3  231.18   12.70
  -1  10   3  221.38   32.00
   1  10  -3  246.58   26.20
   0 -10   3    1.60    1.30
   0 -10  -3   -1.10    1.20
   0 -10   3    3.00    8.90
   0 -10  -3   -1.30    1.90
   0 -10  -3   -1.60    7.60
   0 -10   3    2.00    1.30
   0  10  -3    0.70   10.60
   0  10   3   10.30   16.10
   0  10  -3   -0.60    0.80
   0  10   3   -2.40    2.80
   1 -10   3    1.80    1.30
  -1 -10  -3    2.10    1.10
   1 -10   3   -1.60    2.20
  -1 -10  -3   -2.40    8.00
   1 -10   3    1.30    0.90
   1 -10   3    7.50   12.50
   1 -10   3    0.50    7.90
   1 -10   3    2.30    1.00
  -1 -10  -3    3.20    2.10
  -1  10  -3    2.50    1.20
  -1  10  -3    6.30   11.50
   1  10   3   -6.50   13.10
   1  10   3    1.70    1.10
   1  10   3   -0.10    2.80
   2 -10   3  682.13   37.00
  -2 -10  -3  708.53   45.40
   2 -10   3  707.33   44.30
  -2 -10  -3  724.23   38.40
   2 -10   3  688.53   37.30
  -2 -10  -3  691.93   37.30
   2 -10   3  834.52   48.70
   2 -10   3  714.03   37.40
  -2  10  -3  735.73   37.20
   2  10   3  714.93   37.90
   2  10   3  742.23   37.50
  -2  10  -3  793.22   54.29
  -3 -10  -3   -7.50    9.50
  -3 -10  -3    4.10    2.50
   3 -10   3    2.70    5.10
   3 -10   3    5.20   14.70
   3 -10   3    4.30    1.50
   3 -10   3    3.80    1.80
   3 -10   3    3.80    1.00
   3 -10   3    1.50    9.00
  -3  10  -3   17.90   16.50
   3  10   3    2.30    2.30
   3  10   3    4.10    1.90
   4 -10   3  428.96   22.60
   4 -10   3  426.96   23.00
   4 -10   3  417.96   31.20
  -4 -10  -3  462.25   24.40
   4 -10   3  432.06   22.50
  -4 -10  -3  414.36   34.40
   4 -10   3  352.66   45.50
  -4  10  -3  516.85   43.50
   4  10   3  435.46   22.90
  -5 -10  -3  225.78   28.30
  -5 -10  -3  220.88   13.70
   5 -10   3  208.08   22.40
   5 -10   3  216.78   11.90
  -5  10  -3  308.67   39.10
   5  10   3  211.38   12.00
   6 -10   3   24.70   12.80
  -6 -10  -3    6.50    3.70
   6 -10   3    4.60    1.70
  -6  10  -3   11.90   13.00
   6  10   3    4.30    1.70
  -6  10  -3    9.60   19.20
  -7 -10  -3    6.70    4.10
   7 -10   3   10.80   15.10
  -7  10  -3   -0.70   21.40
  -8 -10  -3   12.50    5.00
   8 -10   3   16.30   16.60
  -8  10  -3   11.80   25.90
   8 -11  -3   10.50   19.10
  -8 -11   3   37.90    7.40
  -8 -11   3   26.10    4.80
  -8  11   3   41.00   35.20
  -7 -11   3   -2.00    5.10
   7 -11  -3    5.60   16.70
  -7 -11   3    3.20    3.00
  -7  11   3    3.00   32.80
   6 -11  -3    7.30   13.00
  -6 -11   3    2.50    4.60
  -6 -11   3    9.30    2.90
  -6  11   3    2.50   28.80
  -5 -11   3  244.58   13.50
   5 -11  -3  206.78   25.40
  -5 -11   3  198.88   14.20
  -5  11   3  238.98   45.10
  -4 -11   3    1.70    2.80
  -4 -11   3    0.40    2.30
   4 -11  -3   -2.20    9.60
  -4  11   3   28.40   26.40
  -3 -11   3   72.79    6.20
   3 -11  -3   69.89   12.50
  -3 -11   3   84.49    6.10
   3 -11  -3   79.69    6.40
   3  11  -3   86.39    5.60
  -3  11   3   68.09   27.40
  -2 -11   3  204.48   12.20
   2 -11  -3  220.58   12.90
  -2 -11   3  219.28   12.30
   2 -11  -3  207.28   12.30
  -2 -11   3  212.58   24.30
   2 -11  -3  218.78   20.70
  -2  11   3  194.98   11.40
  -2  11   3  190.38   34.80
   2  11  -3  219.28   11.50
   2  11  -3  249.48   25.90
   1 -11  -3  690.83   45.70
  -1 -11   3  749.13   48.20
  -1 -11   3  795.82   38.50
  -1 -11   3  705.13   38.10
   1 -11  -3  741.23   38.60
   1 -11  -3  662.13   38.10
   1  11  -3  778.02   37.70
  -1  11   3  709.83   59.29
   1  11  -3  755.62   49.90
   0 -11   3  113.49   16.10
   0 -11   3  134.89    7.50
   0 -11  -3  100.09   15.30
   0 -11   3  123.29    7.10
   0 -11  -3  116.79    7.10
   0 -11  -3  143.79    8.30
   0  11   3   93.69    8.80
   0  11   3  120.79   25.60
   0  11  -3  136.59   22.30
   1 -11   3   -5.90    9.10
   1 -11   3    0.20    1.00
  -1 -11  -3    0.40    1.20
  -1 -11  -3   -0.30    2.30
   1 -11   3   -0.70    1.40
   1 -11   3    0.30    2.10
   1 -11   3    2.20    1.10
  -1 -11  -3   -1.50    9.50
   1  11   3   17.60   17.40
   1  11   3   -0.20    0.90
   1  11   3    2.00    3.30
  -1  11  -3    9.40   12.20
   2 -11   3   55.29   12.50
   2 -11   3   72.29    4.70
   2 -11   3   74.39    4.70
  -2 -11  -3   75.69    6.40
   2 -11   3   47.40    7.40
  -2 -11  -3   65.09    4.40
  -2 -11  -3   67.79   13.90
  -2  11  -3   73.79    4.30
   2  11   3   71.19    6.30
  -2  11  -3   83.99   19.80
   2  11   3   77.09    4.80
   3 -11   3  367.86   19.20
   3 -11   3  347.77   18.70
   3 -11   3  353.66   28.30
  -3 -11  -3  388.06   20.80
   3 -11   3  283.77   37.10
  -3 -11  -3  318.37   29.50
  -3  11  -3  431.06   39.80
   3  11   3  368.16   19.50
   3  11   3  373.96   19.60
  -4 -11  -3   17.20   13.00
   4 -11   3    4.10    1.80
  -4 -11  -3    1.30    3.10
   4 -11   3  -11.10   11.20
   4 -11   3    3.00    1.70
   4  11   3    2.40    2.00
  -4  11  -3   13.60   17.20
  -5 -11  -3    7.80    3.70
  -5 -11  -3   -5.50   16.70
   5 -11   3   -0.30   12.30
  -5  11  -3    1.90   17.90
  -5  11  -3   22.20   13.20
  -6 -11  -3    8.70    4.10
   6 -11   3   13.20   13.30
  -6 -11  -3   15.40   19.70
  -6  11  -3   19.50   22.70
  -7 -11  -3   87.89   24.60
  -7 -11  -3   88.29    8.80
   7 -11   3   90.79   18.60
  -7  11  -3  137.79   33.10
   8 -11   3  -12.40   17.40
  -8 -11  -3    9.10    5.40
  -8  11  -3  -15.40   30.40
  -7 -12   3   19.50    6.80
   7 -12  -3   19.20   16.90
  -7 -12   3   20.10    4.30
  -7  12   3   15.40   35.70
  -6 -12   3    5.20    3.10
   6 -12  -3    0.10   14.60
  -6 -12   3    7.80    5.10
  -6  12   3  -20.40   31.10
   5 -12  -3   18.20   13.10
  -5 -12   3   30.00    4.00
  -5 -12   3   20.50    4.70
  -5  12   3   32.90   31.20
  -4 -12   3    4.20    2.90
   4 -12  -3   21.20   13.60
  -4 -12   3    8.20    3.50
  -4  12   3   14.70   27.90
   3 -12  -3  181.28   21.10
  -3 -12   3  169.18   10.50
  -3 -12   3  161.58   22.30
  -3 -12   3  167.98   10.50
   3 -12  -3  159.68   10.30
  -3  12   3  161.28   39.70
  -2 -12   3   80.89    6.10
  -2 -12   3   94.59   17.30
   2 -12  -3   66.59    6.00
  -2 -12   3   75.99    6.10
   2 -12  -3   93.69   15.40
   2 -12  -3   68.29    7.40
  -2  12   3   75.59   27.40
   2  12  -3   95.29   17.40
   1 -12  -3  594.74   40.60
   1 -12  -3  578.04   30.60
  -1 -12   3  543.05   30.00
  -1 -12   3  559.74   42.00
  -1 -12   3  605.94   30.30
   1 -12  -3  567.74   30.40
   1  12  -3  593.74   42.80
  -1  12   3  480.15   55.89
   0 -12   3   42.40   13.80
   0 -12   3   60.69    4.30
   0 -12   3   61.69    4.80
   0 -12  -3   66.79   14.00
   0 -12  -3   58.89    5.80
   0  12   3   70.79   24.10
   0  12  -3   60.99   16.90
  -1 -12  -3   43.00   13.80
   1 -12   3   63.39    3.70
   1 -12   3   60.19   14.70
   1 -12   3   65.69    4.70
  -1 -12  -3   73.79    6.40
   1  12   3   46.90    5.80
   1  12   3   59.19   23.80
  -1  12  -3   63.49   20.30
   2 -12   3   44.70    3.70
   2 -12   3   41.90    3.50
  -2 -12  -3   32.40   13.80
  -2 -12  -3   45.90    5.20
   2 -12   3   39.10   12.90
   2  12   3   33.00   20.70
   2  12   3   37.50    5.00
  -2  12  -3   76.49   22.70
   3 -12   3   58.09   13.40
  -3 -12  -3   80.19   17.90
   3 -12   3   64.19    4.60
  -3 -12  -3   64.39    6.90
   3 -12   3   59.49    4.50
  -3  12  -3   71.29   22.40
   3  12   3   77.29   21.60
   4 -12   3    6.00   13.20
  -4 -12  -3   43.70   16.30
  -4 -12  -3   29.40    4.90
  -4  12  -3   33.70   23.30
   5 -12   3  191.98   22.40
  -5 -12  -3  168.38   12.30
  -5 -12  -3  158.98   24.30
  -5  12  -3  185.28   33.90
  -6 -12  -3   17.20    4.90
  -6 -12  -3   11.40   20.90
   6 -12   3   29.00   14.20
  -6  12  -3  -13.70   27.40
  -7 -12  -3   97.09   10.70
  -7 -12  -3   97.89   27.70
   7 -12   3   92.89   20.30
  -7  12  -3  184.48   37.80
  -7 -13   3   79.49    8.30
   7 -13  -3   50.29   21.50
  -7 -13   3   62.59    9.30
  -7  13   3   38.10   41.20
   6 -13  -3   56.09   19.10
  -6 -13   3   39.50    5.20
  -6 -13   3   30.20    6.90
  -6  13   3   31.40   36.00
   5 -13  -3    7.70   14.30
  -5 -13   3   22.30    4.20
  -5 -13   3   14.80    5.00
  -5  13   3   37.60   33.50
   4 -13  -3   51.19   15.50
  -4 -13   3   44.20    5.60
  -4 -13   3   46.50    5.30
  -4 -13   3   40.10   21.50
  -4  13   3   27.40   33.70
   3 -13  -3    2.60   14.10
  -3 -13   3    1.50   14.70
  -3 -13   3   10.10    3.30
  -3  13   3   -2.00   32.10
   2 -13  -3    1.20    2.80
  -2 -13   3    9.20   14.70
   2 -13  -3    7.00   12.20
  -2 -13   3   -0.40    2.50
  -2  13   3    4.00   32.40
   1 -13  -3  312.47   17.70
  -1 -13   3  325.37   17.50
   1 -13  -3  328.97   28.50
  -1 -13   3  262.57   29.20
  -1  13   3  236.58   41.90
   1  13  -3  326.57   32.40
   0 -13   3   12.80   14.00
   0 -13  -3    6.60   12.40
   0 -13   3    3.80    2.50
   0 -13  -3    1.20    3.20
   0  13  -3    6.40   17.60
   0  13   3    9.90   26.40
   1 -13   3   86.99   17.10
  -1 -13  -3   86.29   16.50
   1 -13   3  110.69    7.10
  -1 -13  -3  106.69    8.60
  -1  13  -3  102.09   23.80
   1  13   3   91.29   27.50
  -2 -13  -3    3.00    3.80
   2 -13   3    6.20   13.10
   2 -13   3    2.90    2.00
  -2 -13  -3   20.70   16.60
   2  13   3   20.10   24.50
  -2  13  -3    6.60   21.60
   3 -13   3   -5.00   13.90
  -3 -13  -3    0.00    4.00
  -3 -13  -3   -9.70   13.90
   3 -13   3    3.50    2.30
   3  13   3  -20.90   23.90
  -3  13  -3    4.30   21.10
   4 -13   3  234.18   13.60
  -4 -13  -3  244.88   29.80
   4 -13   3  187.08   23.70
  -4 -13  -3  259.07   15.80
  -4  13  -3  257.97   40.30
   5 -13   3   21.60   15.90
  -5 -13  -3   16.30   20.10
  -5 -13  -3   -0.70    4.70
  -5  13  -3   -0.80   27.40
  -6 -13  -3   49.99    7.20
   6 -13   3   47.40   18.40
  -6 -13  -3   69.79   21.60
  -6  13  -3   80.69   30.40
   6 -14  -3  -14.80   19.60
  -6 -14   3   20.40   25.80
  -6 -14   3    6.90    4.40
  -6  14   3   36.60   40.90
  -5 -14   3   11.20   20.10
  -5 -14   3    6.80    3.90
   5 -14  -3   -4.70   15.80
  -5  14   3  -19.10   42.90
  -4 -14   3  131.09   25.80
   4 -14  -3   97.49   19.80
  -4 -14   3  137.89    9.80
  -4  14   3   96.19   43.80
  -3 -14   3  109.59    8.40
  -3 -14   3   70.19   20.00
   3 -14  -3  107.79   17.80
  -3  14   3   91.89   41.30
  -2 -14   3   18.90    3.70
  -2 -14   3   25.40   19.20
   2 -14  -3   16.90   13.10
  -2  14   3  -13.90   34.90
   1 -14  -3   57.89    7.00
  -1 -14   3   63.09    6.10
  -1 -14   3   67.19   17.30
   1 -14  -3   38.70   16.60
  -1  14   3   27.50   36.60
   0 -14  -3  -15.60   14.80
   0 -14  -3   -2.60    3.60
   0 -14   3    3.10    2.80
   0 -14   3    5.10   14.60
   0  14  -3   10.20   19.50
   0  14   3   21.50   33.70
   1 -14   3    5.50   17.60
  -1 -14  -3    3.30    4.10
   1 -14   3   -1.10    2.50
  -1 -14  -3  -26.50   13.20
  -1  14  -3  -18.80   21.40
   1  14   3   -4.30   30.30
   2 -14   3   32.70   17.40
  -2 -14  -3   36.60    5.60
   2 -14   3   34.20    3.80
  -2 -14  -3   47.40   16.00
   2  14   3   80.19   30.80
  -2  14  -3   39.30   25.70
  -3 -14  -3    6.40   17.00
   3 -14   3   11.30   15.10
  -3 -14  -3   31.60    5.30
  -3  14  -3   44.80   24.80
  -4 -14  -3   62.89    7.50
   4 -14   3   66.89   19.50
  -4 -14  -3   47.60   20.30
  -4  14  -3   68.39   31.60
  -5 -14  -3    8.90    5.00
   5 -14   3   22.60   15.90
  -5 -14  -3  -32.50   21.90
  -5  14  -3   -3.10   26.50
  -4 -15   3   -2.90   24.40
  -4 -15   3    2.40    4.00
   4 -15  -3   12.80   20.20
  -4  15   3    2.30   39.60
  -3 -15   3    4.60    3.80
  -3 -15   3   16.80   21.90
   3 -15  -3  -20.10   15.00
  -3  15   3    8.10   43.10
  -2 -15   3    7.10    3.60
  -2 -15   3    4.90   20.50
   2 -15  -3   -2.00   17.60
  -2  15   3   39.20   37.10
  -1 -15   3   18.20    3.80
  -1 -15   3   60.49   20.00
   1 -15  -3   18.80    4.90
   1 -15  -3   23.40   17.60
  -1  15   3   54.39   38.40
   0 -15   3   -1.80   16.60
   0 -15   3    1.00    3.30
   0 -15  -3   -3.90    4.50
   0 -15  -3    2.50   16.10
   0  15   3   16.50   38.70
  -1 -15  -3  107.29   21.10
   1 -15   3  113.89   21.60
   1 -15   3  114.39    8.50
  -1 -15  -3  110.89    9.80
  -1  15  -3  138.99   32.30
   1  15   3   73.99   41.80
  -2 -15  -3    8.30    4.90
   2 -15   3  -31.50   15.60
  -2 -15  -3   -1.10   17.60
  -2  15  -3  -22.10   26.70
  -3 -15  -3   10.30    5.50
  -3 -15  -3   10.10   21.20
   3 -15   3   18.40   18.30
  -3  15  -3    1.60   30.40
  -4 -15  -3   54.39    7.20
  -4 -15  -3   30.80   23.20
   4 -15   3   32.50   17.90
  -4  15  -3   49.00   34.20
  -2 -16   3  -23.20   23.60
   2 -16  -3   -5.30   17.30
  -2 -16   3   16.10    4.50
  -2  16   3   34.90   42.40
  -1 -16   3   71.89   23.50
   1 -16  -3   40.20   18.90
  -1 -16   3   51.49    6.00
  -1  16   3   66.89   47.00
   0 -16   3   43.40   19.40
   0 -16   3   29.00    5.10
   0 -16  -3    2.40   18.00
   0 -16  -3   42.40    6.40
   0  16   3   42.80   45.10
  -1 -16  -3    9.70    5.60
  -1 -16  -3    0.60   21.70
   1 -16   3  -18.40   18.90
  -2 -16  -3   -8.40   22.90
  -2 -16  -3   -1.80    5.20
   2 -16   3   22.60   21.80
  -2  16  -3  -25.90   30.70
 -11   0   4    2.40    5.90
  11   0  -4    9.00   26.20
 -11   0   4   11.50   27.70
 -10   0   4  223.98   15.60
 -10   0   4  232.48   13.70
  10   0  -4  303.47   37.70
  -9   0   4    2.50    2.10
   9   0  -4    1.10   16.70
  -9   0   4  -10.60   17.20
  -9   0   4    1.70    4.10
  -8   0   4   66.89    7.20
   8   0  -4   59.39   15.10
  -8   0   4   69.89    4.90
  -8   0   4  106.49   18.90
  -7   0   4   13.40   11.80
   7   0  -4    6.60    9.80
  -6   0   4  289.37   15.20
   6   0  -4  280.67   15.00
   6   0  -4  293.97   22.00
  -6   0   4  289.87   28.20
  -6   0   4  289.27   16.20
  -5   0   4   -3.30    1.30
  -5   0   4    0.80    0.90
  -5   0   4   -4.70   12.30
   5   0  -4    1.80    5.70
   5   0  -4   -0.10    1.50
   5   0  -4   -0.60    0.60
  -5   0   4    9.00    7.20
   5   0  -4   -0.80    2.90
  -4   0   4   47.50   13.80
   4   0  -4   39.80    7.70
  -4   0   4   32.70    6.20
   4   0  -4   48.10    2.60
  -4   0   4   45.90    3.30
  -4   0   4   43.20    2.70
   4   0  -4   39.40    2.90
   4   0  -4   30.50    4.20
  -3   0   4   -0.70    0.80
   3   0  -4    1.40    0.70
  -3   0   4    0.00    3.60
   3   0  -4    0.20    0.40
  -3   0   4    5.90    5.80
  -3   0   4    1.20    1.90
   3   0  -4    0.10    1.40
   3   0  -4    3.20    4.80
  -3   0   4    3.40    0.60
   2   0  -4 6140.39  304.47
  -2   0   4 5303.77  304.57
   2   0  -4 6473.65  306.47
  -2   0   4 5981.30  305.87
   2   0  -4 5994.70  303.87
  -1   0   4    0.30    0.70
   1   0  -4   -1.60    2.20
   1   0  -4    1.20    0.50
  -1   0   4    2.30    0.40
  -1   0   4   -1.20    2.20
   1   0  -4    0.30    0.60
   1   0  -4    0.70    2.10
  -1   0   4    0.70    2.30
   0   0   4    5.10    3.40
   0   0  -4    6.70    0.80
   0   0   4    6.60    1.70
   0   0   4    7.70    0.90
   0   0   4    9.20    0.80
   0   0  -4    9.50    2.00
   0   0  -4    9.80    0.90
   0   0  -4    8.30    3.10
  -1   0  -4   -1.10    1.00
  -1   0  -4   11.80    5.00
   1   0   4    1.20    0.50
  -1   0  -4    2.90    0.60
   1   0   4    5.70    5.20
   2   0   4 9777.42  485.05
  -2   0  -4 8920.01  483.85
  -3   0  -4    0.50    6.70
   3   0   4    2.40    1.50
  -3   0  -4   -0.30    1.30
   3   0   4   -0.60    1.10
   3   0   4    0.50    0.80
  -3   0  -4   -0.10    2.00
  -3   0  -4    2.10    7.90
   3   0   4    4.50    2.20
   3   0   4   -2.70    5.20
   4   0   4 5410.26  261.57
  -4   0  -4 4921.41  260.47
   4   0   4 4745.33  260.17
   4   0   4 5146.49  260.87
  -4   0  -4 5245.58  261.07
   4   0   4 4854.91  260.17
  -4   0  -4 5464.85  275.17
   5   0   4    9.20   12.60
  -5   0  -4    2.60    4.10
  -5   0  -4    7.20    9.80
  -5   0  -4    2.60    7.60
   5   0   4    3.60    5.30
   5   0   4    3.10    1.40
   5   0   4    1.10    1.00
  -5   0  -4   -1.20    1.60
   6   0   4   36.10    3.30
   6   0   4   39.70    3.60
   6   0   4   44.00    8.50
  -6   0  -4   33.50    6.70
  -6   0  -4   29.60   13.10
  -6   0  -4   40.10    4.10
  -7   0  -4   -1.30    2.10
  -7   0  -4  -18.80   15.10
   7   0   4   -0.40    1.40
  -7   0  -4   -1.20   13.80
   7   0   4   -2.20    8.00
  -7   0  -4    1.40    7.00
   8   0   4   69.09   12.20
   8   0   4   61.59    5.00
  -8   0  -4   55.89   13.00
  -8   0  -4   59.29   24.90
  -8   0  -4   53.59    5.80
  -9   0  -4   -1.40   25.10
  -9   0  -4   -0.50   19.30
   9   0   4    1.60    2.20
   9   0   4   -9.90   12.10
  -9   0  -4    0.90    3.50
 -10   0  -4  375.76   55.49
 -10   0  -4  359.86   23.00
  10   0   4  424.16   22.50
  11   0   4    3.60    3.60
 -11   0  -4    4.80   28.60
 -11   0  -4   44.00   39.00
 -11  -1   4    5.80    5.30
  11  -1  -4  -29.70   25.50
 -11   1   4   10.80    5.70
  11   1  -4   -8.20   24.80
 -11   1   4   32.70   29.30
  10  -1  -4    5.30   21.10
 -10  -1   4   63.19   22.10
 -10  -1   4   13.90    3.50
 -10  -1   4   13.60    4.90
 -10   1   4   10.40   22.40
  10   1  -4    8.50   18.70
 -10   1   4   10.10    4.80
   9  -1  -4   64.79   17.10
  -9  -1   4   54.19    4.70
  -9  -1   4   64.29   18.90
  -9  -1   4   45.40    6.00
   9   1  -4   45.80   16.60
  -9   1   4   45.80    6.10
  -9   1   4   80.79   22.30
  -9   1   4   40.90    4.20
   8  -1  -4  225.28   11.90
   8  -1  -4  212.28   26.50
  -8  -1   4  214.88   12.40
  -8  -1   4  235.88   14.30
  -8   1   4  223.68   14.10
   8   1  -4  256.17   26.80
  -8   1   4  212.28   12.20
  -8   1   4  226.58   30.30
  -7  -1   4   97.79   17.80
   7  -1  -4   83.79    4.90
  -7  -1   4   88.99    6.90
   7  -1  -4   87.29   14.80
  -7  -1   4   82.09    5.30
  -7   1   4   79.29    5.10
  -7   1   4   86.19    6.90
   7   1  -4   86.09   13.70
  -7   1   4   99.19   20.70
  -6  -1   4    3.80   10.60
   6  -1  -4    2.90    0.90
  -6  -1   4   -2.90    1.80
  -6  -1   4    2.40    1.00
   6  -1  -4   -2.10    6.50
  -6   1   4    0.50   12.40
  -6   1   4    1.50    1.00
   6   1  -4    7.70    7.60
  -6   1   4    5.00    1.80
   6   1  -4    1.60    1.00
   5  -1  -4  294.57   14.20
   5  -1  -4  287.67   20.30
  -5  -1   4  269.97   15.10
  -5  -1   4  259.57   26.40
  -5  -1   4  248.68   19.70
   5  -1  -4  259.17   14.70
  -5  -1   4  281.37   14.40
  -5   1   4  290.57   15.10
  -5   1   4  275.17   14.30
   5   1  -4  285.57   20.20
   5   1  -4  234.18   14.70
   5   1  -4  271.57   14.30
  -5   1   4  260.07   20.40
  -5   1   4  288.47   29.70
  -4  -1   4 1231.38   61.29
   4  -1  -4 1053.69   62.29
  -4  -1   4 1169.88   64.29
   4  -1  -4 1226.28   61.09
  -4  -1   4 1119.29   68.99
  -4  -1   4 1208.18   60.79
   4  -1  -4 1258.47   60.69
   4  -1  -4 1275.17   65.59
   4   1  -4 1243.78   60.79
  -4   1   4 1196.38   64.29
  -4   1   4 1170.08   60.69
   4   1  -4 1266.07   65.49
  -4   1   4 1159.98   72.89
   4   1  -4 1213.78   61.09
  -4   1   4 1221.38   61.19
   4   1  -4 1013.80   61.99
  -3  -1   4    0.80    0.90
  -3  -1   4    1.30    0.60
  -3  -1   4    3.10    1.90
   3  -1  -4    2.60    0.90
   3  -1  -4    2.80    4.50
  -3  -1   4    2.90    3.90
   3  -1  -4    2.80    0.50
   3  -1  -4    1.10    1.70
  -3  -1   4    2.80    5.90
  -3   1   4   -0.60    2.10
  -3   1   4    2.80    0.50
   3   1  -4   -0.70    1.50
   3   1  -4    3.80    0.80
  -3   1   4    1.30    1.00
   3   1  -4    4.30    0.60
  -3   1   4    2.60    3.50
   3   1  -4    4.90    4.50
  -3   1   4   -0.30    7.80
  -2  -1   4 1045.60   60.19
   2  -1  -4 1195.78   60.29
  -2  -1   4 1157.58   59.59
   2  -1  -4 1236.08   59.59
   2  -1  -4 1216.58   62.19
  -2  -1   4 1105.19   59.49
  -2  -1   4 1149.39   61.79
  -2   1   4 1158.18   59.59
   2   1  -4 1227.78   62.29
  -2   1   4 1066.39   60.39
   2   1  -4 1297.77   60.09
  -2   1   4 1081.69   59.39
  -2   1   4 1158.48   61.69
   2   1  -4 1145.99   59.49
   2   1  -4 1259.47   59.69
  -1  -1   4 1115.49   57.99
  -1  -1   4 1183.38   58.19
  -1  -1   4 1150.28   59.69
  -1  -1   4 1020.40   57.79
   1  -1  -4 1141.89   59.59
   1  -1  -4 1161.08   57.89
   1   1  -4 1136.59   59.69
  -1   1   4 1128.59   59.49
  -1   1   4 1076.99   57.89
  -1   1   4 1134.69   58.39
   1   1  -4 1186.78   58.09
   1   1  -4 1186.98   57.99
   0  -1  -4 1294.97   65.19
   0  -1  -4 1380.56   69.19
   0  -1   4 1222.78   65.09
   0  -1   4 1318.57   66.19
   0  -1   4 1233.88   64.99
   0  -1  -4 1286.07   65.09
   0  -1  -4 1305.57   65.99
   0   1  -4 1187.28   65.09
   0   1   4 1190.88   65.39
   0   1   4 1349.66   70.39
   0   1  -4 1335.37   66.19
   0   1   4 1211.48   64.99
   0   1   4 1210.58   65.19
   0   1  -4 1296.67   65.09
   0   1   4 1330.27   66.09
  -1  -1  -4   88.29   11.20
  -1  -1  -4   91.89    5.90
   1  -1   4  105.29    5.50
   1  -1   4   86.19   10.90
   1  -1   4  100.49    5.50
  -1  -1  -4  105.99    5.60
  -1  -1  -4  103.29    6.00
   1  -1   4  110.29    6.20
  -1   1  -4  127.59   11.10
   1   1   4   83.19    5.80
  -1   1  -4  102.39    5.50
   1   1   4   93.79   11.50
   1   1   4  107.09    6.30
   1   1   4  102.09    5.60
  -2  -1  -4 6354.46  311.67
   2  -1   4 5877.71  310.97
  -2  -1  -4 6213.28  301.87
   2  -1   4 5274.77  301.77
   2  -1   4 6152.08  301.87
  -2  -1  -4 5513.85  301.97
  -2   1  -4 6369.36  301.97
   2   1   4 5697.73  301.87
  -2   1  -4 5925.01  309.97
  -3  -1  -4 1762.02   98.09
   3  -1   4 1761.32   97.49
  -3  -1  -4 1721.63   86.49
   3  -1   4 1605.14   85.89
   3  -1   4 1572.34   85.89
   3  -1   4 1803.92   86.69
  -3  -1  -4 1681.13   86.19
  -3   1  -4 1534.15   85.99
   3   1   4 1611.54   85.79
  -3   1  -4 1774.32   86.49
   3   1   4 1695.03   86.39
  -3   1  -4 1634.74   96.69
   4  -1   4   75.09    5.00
  -4  -1  -4   83.59    5.60
   4  -1   4   90.79    5.80
  -4  -1  -4   86.49   16.10
  -4  -1  -4   82.39    7.40
   4  -1   4   62.89    7.70
   4  -1   4   85.19   14.20
   4  -1   4   76.29    4.90
  -4   1  -4   76.29    7.10
   4   1   4   81.99    5.00
   4   1   4   79.79    6.10
  -4   1  -4   67.59    5.30
   4   1   4   79.69    4.90
  -4   1  -4   91.59   16.30
   5  -1   4   90.59   11.20
  -5  -1  -4   90.89   18.70
  -5  -1  -4   88.89    6.20
   5  -1   4  102.09    5.70
   5  -1   4   93.59    5.80
  -5  -1  -4   77.49    9.00
  -5   1  -4   88.79    6.30
   5   1   4   91.39   10.90
   5   1   4   92.29    5.80
   5   1   4   89.79    5.70
  -5   1  -4  100.19    9.30
  -5   1  -4   90.79   18.20
   6  -1   4  176.78   16.80
   6  -1   4  174.68    9.80
   6  -1   4  170.08   10.00
  -6  -1  -4  195.58   27.90
  -6  -1  -4  170.88   10.50
  -6  -1  -4  172.08   13.50
  -6   1  -4  160.58   10.30
   6   1   4  192.38   16.10
   6   1   4  167.28   10.00
  -6   1  -4  190.98   14.30
  -6   1  -4  179.78   26.10
   7  -1   4  166.48   10.10
  -7  -1  -4  159.48   15.50
   7  -1   4  182.18   17.10
  -7  -1  -4  160.78   10.40
  -7  -1  -4  190.48   31.90
   7  -1   4  163.98    9.60
   7   1   4  153.28   16.40
   7   1   4  163.28   10.00
  -7   1  -4  167.68   10.20
  -7   1  -4  182.28   30.20
  -7   1  -4  183.58   15.80
  -8  -1  -4  115.59   15.60
  -8  -1  -4  135.49    9.30
  -8  -1  -4  166.68   33.20
   8  -1   4  126.89   15.10
   8  -1   4  126.69    8.50
   8   1   4  146.79   17.00
  -8   1  -4  129.79   28.70
  -8   1  -4  123.19    8.80
   8   1   4  129.39    8.50
  -8   1  -4  137.89   16.80
   9  -1   4   19.60   13.20
   9  -1   4   21.90    3.30
  -9  -1  -4   28.80    4.80
  -9  -1  -4   86.49   24.20
  -9  -1  -4   45.80   29.30
  -9   1  -4   24.10    4.20
   9   1   4   16.70   12.70
   9   1   4   23.10    3.60
  -9   1  -4   14.50   25.20
 -10  -1  -4   -2.70    4.80
 -10  -1  -4  -14.90   29.00
  10  -1   4    4.70    2.90
  10   1   4    1.60    2.90
 -10   1  -4  -12.20   28.10
 -10   1  -4  -22.40   23.40
 -11  -1  -4   32.60   35.20
 -11   1  -4   19.20   38.60
 -11  -2   4   88.09    9.80
  11  -2  -4  126.89   29.30
 -11  -2   4   86.09    8.90
 -11   2   4   87.99   10.10
 -11   2   4  173.98   35.10
  11   2  -4  100.39   27.20
 -11   2   4   95.29   35.70
 -10  -2   4   30.60    4.30
 -10  -2   4   50.59   21.80
  10  -2  -4   58.39   23.70
 -10  -2   4   30.60    5.60
 -10   2   4   22.80    5.70
 -10   2   4   43.50   26.30
  10   2  -4   30.90   19.80
   9  -2  -4  138.99   22.40
  -9  -2   4  115.69   10.50
  -9  -2   4  139.39    8.40
  -9   2   4  122.89    7.70
  -9   2   4  128.09   10.40
   9   2  -4  114.49   21.10
  -9   2   4  129.69   26.90
  -8  -2   4   80.39    8.00
   8  -2  -4   87.19    5.10
  -8  -2   4   89.89    6.00
   8  -2  -4   93.69   17.50
   8   2  -4  104.49   18.50
  -8   2   4  112.09   25.00
  -8   2   4   79.99    7.60
  -8   2   4   91.09    5.60
  -7  -2   4    0.10    2.30
   7  -2  -4   12.70   10.90
  -7  -2   4    0.60    1.40
  -7  -2   4    8.40    9.80
   7  -2  -4    3.60    1.00
  -7   2   4    4.50    1.40
   7   2  -4    5.40    8.90
  -7   2   4   -5.30   15.00
  -7   2   4    1.60    2.50
   6  -2  -4  283.57   22.50
   6  -2  -4  311.17   15.20
  -6  -2   4  364.96   26.80
  -6  -2   4  281.17   16.50
  -6  -2   4  287.47   15.60
  -6   2   4  274.57   30.10
   6   2  -4  300.07   22.60
   6   2  -4  243.28   15.30
  -6   2   4  310.37   16.40
  -6   2   4  293.67   15.30
  -5  -2   4   15.60    2.30
   5  -2  -4   15.80    2.20
  -5  -2   4   10.40    8.20
   5  -2  -4   17.70    1.40
   5  -2  -4   34.00    8.50
  -5  -2   4   10.60    9.30
  -5  -2   4   16.80    1.90
   5   2  -4   21.20    3.80
  -5   2   4   10.00   11.60
  -5   2   4   18.00    1.60
  -5   2   4   18.50    2.30
   5   2  -4   15.60    1.70
   5   2  -4   25.40    7.20
  -5   2   4    9.20    7.20
   4  -2  -4  136.39   12.70
  -4  -2   4  118.39   12.30
  -4  -2   4  127.69    7.90
  -4  -2   4  141.49    7.50
   4  -2  -4  118.39    9.40
  -4  -2   4  117.29   14.90
   4  -2  -4  141.89    7.70
  -4   2   4  138.89   21.10
   4   2  -4  144.49    7.40
   4   2  -4  143.59   12.60
   4   2  -4  123.39    8.80
  -4   2   4  140.09   12.00
  -4   2   4  143.09    7.20
   4   2  -4  142.69    7.80
  -4   2   4  147.99    8.00
   3  -2  -4  708.03   34.50
   3  -2  -4  695.83   38.30
  -3  -2   4  626.84   37.50
  -3  -2   4  676.63   39.10
   3  -2  -4  641.74   35.60
  -3  -2   4  662.63   34.70
  -3  -2   4  660.03   34.40
  -3   2   4  745.03   47.10
  -3   2   4  612.64   37.10
   3   2  -4  674.53   34.50
  -3   2   4  660.93   34.10
   3   2  -4  650.43   35.20
   3   2  -4  685.53   34.30
   3   2  -4  676.23   38.30
  -3   2   4  667.73   34.50
  -2  -2   4   32.10    2.00
  -2  -2   4   25.90    4.50
   2  -2  -4   34.60    2.10
   2  -2  -4   37.20    3.10
  -2  -2   4   30.60    2.20
   2  -2  -4   30.20    5.80
  -2  -2   4   23.80    2.80
  -2   2   4   21.70    3.30
   2   2  -4   32.60    2.10
   2   2  -4   28.00    5.70
   2   2  -4   32.00    2.00
   2   2  -4   33.80    2.60
  -2   2   4   27.00    4.90
   1  -2  -4    0.50    0.80
   1  -2  -4   -1.80    3.00
   1  -2  -4    2.30    0.50
  -1  -2   4   -3.70    2.60
  -1  -2   4    0.60    0.40
   1  -2  -4   -2.40    1.80
  -1  -2   4    2.00    3.30
  -1  -2   4    0.30    0.50
  -1  -2   4    0.10    0.40
  -1   2   4    0.50    0.40
  -1   2   4    1.00    0.90
  -1   2   4   -5.30    2.30
   1   2  -4    0.30    0.40
  -1   2   4    0.10    0.90
  -1   2   4    0.80    2.80
   1   2  -4   -1.80    2.90
   0  -2  -4  539.15   28.60
   0  -2  -4  476.45   27.50
   0  -2   4  515.35   27.20
   0  -2  -4  555.84   27.30
   0  -2   4  498.25   27.10
   0  -2  -4  544.15   31.90
   0  -2   4  521.65   27.20
   0  -2   4  551.74   28.80
   0   2   4  488.95   27.50
   0   2  -4  562.74   27.20
   0   2   4  566.94   28.80
   0   2  -4  530.75   27.20
   0   2   4  546.75   27.40
   0   2   4  514.65   32.20
   0   2   4  530.65   27.10
  -1  -2  -4 1203.68   62.69
   1  -2   4 1197.48   62.19
  -1  -2  -4 1203.08   69.29
  -1  -2  -4 1237.68   62.29
  -1  -2  -4 1280.97   63.39
   1  -2   4 1139.59   62.29
   1  -2   4 1252.97   68.19
   1  -2   4 1279.67   63.69
  -1   2  -4 1211.08   62.29
   1   2   4 1160.88   62.29
   1   2   4 1331.47   63.79
   1   2   4 1144.99   62.59
   2  -2   4   13.00    6.00
   2  -2   4    7.60    1.10
   2  -2   4   11.30    2.20
   2  -2   4    0.00    5.40
  -2  -2  -4   16.60    2.90
  -2  -2  -4    6.40    0.90
  -2  -2  -4    9.60    2.00
  -2  -2  -4   11.20    7.50
   2   2   4    9.10    1.60
  -2   2  -4    8.20    3.30
  -2   2  -4    3.90    6.20
   2   2   4    7.30    1.10
   3  -2   4    2.00    0.90
   3  -2   4    2.20    1.40
  -3  -2  -4    4.00    1.70
   3  -2   4   -1.10    6.00
  -3  -2  -4    0.80    0.70
  -3  -2  -4    0.10    3.00
  -3  -2  -4    1.00    7.70
   3  -2   4   -1.90    8.80
   3  -2   4    5.00    3.20
   3   2   4    3.30    1.00
   3   2   4    6.70    1.80
  -3   2  -4    1.30    7.40
  -3   2  -4   -1.80    2.80
   3   2   4    8.20    6.00
   3   2   4    1.30    0.90
  -3   2  -4   -0.10    7.00
  -4  -2  -4 5558.14  267.07
   4  -2   4 4765.02  265.47
   4  -2   4 5469.05  267.27
   4  -2   4 5529.95  276.67
   4  -2   4 4871.91  265.37
   4  -2   4 5325.67  266.07
  -4  -2  -4 5059.09  265.87
   4   2   4 4888.61  265.47
  -4   2  -4 5653.93  267.07
   4   2   4 5127.69  265.47
   4   2   4 5186.38  266.07
  -4   2  -4 5139.19  277.97
   5  -2   4 1333.97   69.59
   5  -2   4 1412.46   69.29
  -5  -2  -4 1356.46   69.89
   5  -2   4 1360.06   72.39
  -5  -2  -4 1329.97   71.39
   5   2   4 1330.87   69.49
  -5   2  -4 1284.17   82.99
  -5   2  -4 1427.46   71.49
   5   2   4 1298.57   69.39
   6  -2   4   44.20    3.60
   6  -2   4   43.70    3.80
  -6  -2  -4   45.30    4.40
  -6  -2  -4   61.69   18.80
  -6  -2  -4   46.40    7.80
   6  -2   4   43.40    8.90
  -6   2  -4   51.29   17.40
  -6   2  -4   49.80    7.70
   6   2   4   49.10    3.70
  -6   2  -4   42.80    4.40
  -7  -2  -4  582.74   30.40
   7  -2   4  576.44   30.10
  -7  -2  -4  533.95   33.60
  -7  -2  -4  662.23   55.69
   7  -2   4  567.34   29.30
   7  -2   4  529.95   34.80
   7   2   4  579.84   30.00
  -7   2  -4  559.84   34.00
  -7   2  -4  541.65   48.30
  -7   2  -4  499.65   29.80
  -8  -2  -4   90.19   27.40
  -8  -2  -4   78.19    7.10
   8  -2   4   49.10   11.60
   8  -2   4   69.69    5.50
   8  -2   4   74.09    5.50
  -8   2  -4   68.99   25.90
  -8   2  -4   71.19    6.10
   8   2   4   64.79    5.60
  -9  -2  -4   23.70    4.90
   9  -2   4   22.90   13.30
   9  -2   4   21.70    3.50
  -9  -2  -4   11.80   25.30
  -9   2  -4   22.30    3.90
  -9   2  -4   26.10   24.30
   9   2   4   26.00    3.80
  10  -2   4  130.69    9.40
 -10  -2  -4  122.89   11.30
 -10  -2  -4  141.49   37.70
 -10   2  -4  128.39   35.40
  10   2   4  135.79    9.50
 -11  -3   4   21.30    6.30
 -11  -3   4   15.70    4.40
  11  -3  -4   14.70   26.00
 -11   3   4   57.69   30.90
 -11   3   4   20.20    6.60
  11   3  -4  -10.10   21.70
 -10  -3   4    6.90    4.80
  10  -3  -4    1.00   23.10
 -10  -3   4    2.50    3.50
  10   3  -4   15.40   19.50
 -10   3   4    5.90    5.20
 -10   3   4    0.00   24.60
 -10   3   4    6.50   24.20
  -9  -3   4    1.50    2.40
  -9  -3   4    9.60   13.70
  -9  -3   4    0.40    4.30
   9  -3  -4   -6.90   14.70
  -9   3   4   14.50   23.20
   9   3  -4   -0.60   16.70
  -9   3   4    0.80    4.00
  -8  -3   4  105.99    7.30
   8  -3  -4  112.89   18.10
   8  -3  -4  125.49    7.00
  -8  -3   4  118.49    9.40
  -8   3   4  104.59   27.20
  -8   3   4  105.89    8.90
   8   3  -4   97.99   16.80
   7  -3  -4    3.10    9.80
  -7  -3   4   32.90   11.50
   7  -3  -4   15.10    1.60
  -7  -3   4   14.20    3.20
  -7  -3   4   12.80    2.10
  -7   3   4  -20.20   17.60
  -7   3   4   13.80    1.90
  -7   3   4   11.40    3.00
   7   3  -4   12.40    9.80
  -6  -3   4  528.15   26.70
  -6  -3   4  512.45   27.60
   6  -3  -4  537.15   34.60
  -6   3   4  445.46   44.30
   6   3  -4  503.75   34.10
  -6   3   4  512.75   26.20
  -6   3   4  493.65   27.30
   5  -3  -4   50.29    3.60
   5  -3  -4   61.79    9.90
  -5  -3   4   53.39    3.40
  -5  -3   4   45.40    4.00
  -5   3   4   46.90    3.90
  -5   3   4   48.80   15.90
   5   3  -4   41.00    5.40
  -5   3   4   50.99    2.90
   5   3  -4   48.40    8.40
   5   3  -4   45.90    3.30
  -4  -3   4  687.03   36.40
   4  -3  -4  649.83   33.10
  -4  -3   4  642.24   38.10
  -4  -3   4  669.13   33.50
  -4  -3   4  640.44   33.00
   4  -3  -4  654.13   37.60
   4   3  -4  669.43   37.70
   4   3  -4  622.04   32.90
  -4   3   4  604.24   36.80
  -4   3   4  575.94   46.20
   4   3  -4  574.54   34.00
   4   3  -4  657.23   33.30
  -4   3   4  653.83   32.60
  -4   3   4  631.04   33.30
  -3  -3   4 1624.74   85.09
  -3  -3   4 1598.64   88.29
  -3  -3   4 1586.64   84.79
   3  -3  -4 1749.72   88.79
   3  -3  -4 1747.73   84.79
  -3  -3   4 1566.14   86.99
   3  -3  -4 1645.64   86.09
  -3   3   4 1667.43   84.89
  -3   3   4 1589.84   84.49
   3   3  -4 1734.13   88.79
   3   3  -4 1679.73   85.39
   3   3  -4 1693.23   84.89
   3   3  -4 1639.74   84.69
  -3   3   4 1678.43   87.99
  -3   3   4 1738.03   97.49
  -2  -3   4   65.19    3.70
  -2  -3   4   62.49    3.80
   2  -3  -4   62.39    4.60
  -2  -3   4   51.39    4.10
   2  -3  -4   65.89    3.60
   2  -3  -4   49.00    7.60
  -2  -3   4   63.39    7.50
  -2   3   4   62.29    3.60
  -2   3   4   54.89    3.90
  -2   3   4   54.39    4.90
   2   3  -4   74.19    3.90
  -2   3   4   57.49    6.70
   2   3  -4   63.59    3.50
   2   3  -4   68.29    3.70
   1  -3  -4 6667.33  295.37
  -1  -3   4 5924.91  295.97
   1  -3  -4 5954.40  293.97
   1  -3  -4 5798.52  295.77
  -1   3   4 4928.81  293.67
  -1   3   4 5761.92  296.27
  -1   3   4 5417.46  294.07
   1   3  -4 5723.83  293.57
  -1   3   4 5787.22  295.87
   0  -3  -4 3841.92  184.88
   0  -3  -4 3336.37  185.08
   0  -3  -4 3642.44  189.78
   0  -3  -4 3940.21  186.68
   0  -3   4 3498.95  184.58
   0  -3   4 3323.57  184.58
   0   3   4 3484.95  184.58
   0   3   4 3982.90  186.98
   0   3   4 3496.65  184.98
   0   3   4 3631.04  184.88
   0   3  -4 3770.22  184.68
   1  -3   4 1061.29   57.99
   1  -3   4 1166.08   60.19
  -1  -3  -4 1248.18   66.39
   1  -3   4 1072.49   57.79
  -1  -3  -4 1159.48   59.79
   1  -3   4 1220.58   63.59
   1  -3   4 1110.09   57.89
  -1  -3  -4 1106.59   58.49
  -1  -3  -4 1136.49   58.09
   1   3   4 1119.59   58.09
   1   3   4 1086.39   58.29
  -1   3  -4 1087.99   57.99
   1   3   4 1216.28   60.49
   2  -3   4 1235.48   64.99
   2  -3   4 1045.80   65.29
  -2  -3  -4 1093.09   57.69
  -2  -3  -4 1107.59   57.19
  -2  -3  -4 1120.99   59.29
   2  -3   4 1146.29   58.89
   2  -3   4 1062.69   57.29
   2   3   4 1089.39   57.19
   2   3   4 1109.59   57.49
  -2   3  -4 1176.98   59.59
   3  -3   4  107.19    8.50
   3  -3   4   98.99    5.70
   3  -3   4   87.99   15.30
  -3  -3  -4   87.59    8.40
  -3  -3  -4   90.79    6.10
   3  -3   4   80.99   15.90
   3  -3   4   95.69    5.90
  -3  -3  -4   94.99    5.60
  -3   3  -4  101.29    9.00
  -3   3  -4  107.49   16.00
   3   3   4   94.49    5.80
   3   3   4   98.29    5.60
   3   3   4  100.29    6.30
  -4  -3  -4  300.17   18.50
   4  -3   4  288.57   15.70
  -4  -3  -4  285.67   16.10
   4  -3   4  297.17   16.30
   4  -3   4  306.47   30.00
   4  -3   4  269.07   29.20
   4  -3   4  276.37   15.50
   4  -3   4  289.27   18.90
  -4   3  -4  287.47   26.90
   4   3   4  281.87   16.30
   4   3   4  292.67   15.70
  -4   3  -4  306.37   18.70
   4   3   4  294.77   15.60
   5  -3   4  235.68   12.50
   5  -3   4  236.38   17.40
  -5  -3  -4  233.48   13.20
  -5  -3  -4  232.48   16.30
  -5   3  -4  204.38   23.60
   5   3   4  232.28   12.70
  -5   3  -4  218.78   16.20
  -6  -3  -4   39.50    8.30
   6  -3   4   47.20    9.10
   6  -3   4   34.80    3.30
  -6  -3  -4   36.80    4.20
  -6   3  -4   28.80   14.60
  -6   3  -4   45.80    8.40
   6   3   4   34.60    3.20
   7  -3   4  177.08   17.80
   7  -3   4  154.28    9.20
  -7  -3  -4  139.89   15.70
  -7  -3  -4  172.38   10.80
  -7   3  -4  159.68   27.10
  -7   3  -4  202.68   18.30
   7   3   4  164.48    9.90
  -8  -3  -4  114.79    8.90
   8  -3   4  111.79    7.70
   8  -3   4  117.49   15.40
  -8  -3  -4  129.59   30.40
   8   3   4  117.09    7.80
  -8   3  -4  106.99   28.20
   9  -3   4   40.70   14.40
   9  -3   4   40.80    4.90
  -9  -3  -4   68.99   30.60
  -9  -3  -4   44.10    6.00
   9   3   4   39.90    4.90
  -9   3  -4   17.50   23.50
 -10  -3  -4   16.20    5.50
 -10  -3  -4   32.50   32.50
  10  -3   4   17.90    3.80
 -10   3  -4   14.30   27.30
  10   3   4   21.60    3.90
 -10   3  -4   33.40   27.20
 -11  -4   4   20.20    5.00
 -11  -4   4   30.00    7.00
  11  -4  -4   46.00   27.80
 -11   4   4   16.40    7.20
 -11   4   4    7.20   28.40
 -10  -4   4    6.00    3.70
  10  -4  -4   20.80   22.90
 -10  -4   4    4.50    4.90
 -10   4   4    5.70    5.50
  10   4  -4  -15.90   19.30
 -10   4   4  -22.50   23.30
  -9  -4   4   72.59    8.40
   9  -4  -4   66.59   18.50
  -9  -4   4   85.19    6.90
  -9   4   4   91.29   23.50
  -9   4   4   78.29   26.50
   9   4  -4   67.89   19.60
  -9   4   4   87.99    8.80
   8  -4  -4   54.79   14.80
  -8  -4   4   49.50    4.60
  -8  -4   4   47.50    5.70
  -8   4   4   46.50    3.80
  -8   4   4   57.39   15.60
  -8   4   4   55.49   23.00
  -8   4   4   53.49    6.30
   8   4  -4   62.89   16.50
  -7  -4   4  238.28   14.50
   7  -4  -4  196.28   24.40
  -7  -4   4  238.68   13.10
  -7   4   4  235.78   14.00
  -7   4   4  240.78   26.60
   7   4  -4  241.68   24.30
  -7   4   4  198.88   33.90
  -7   4   4  233.58   12.30
  -6  -4   4    2.90    1.40
  -6  -4   4    2.10    2.20
  -6  -4   4    1.40    6.40
   6  -4  -4    6.60    7.70
   6   4  -4   -1.60    4.10
  -6   4   4    1.50    1.90
  -6   4   4    8.60   15.60
   6   4  -4   -0.30    7.80
  -6   4   4    0.80    0.90
  -5  -4   4   14.40    2.50
   5  -4  -4   17.40    2.00
  -5  -4   4   15.60    1.80
   5  -4  -4   12.90    7.00
  -5   4   4   15.60    2.40
  -5   4   4    8.50    3.30
  -5   4   4   32.90   14.40
   5   4  -4   12.70    3.10
  -5   4   4   16.70    1.20
   5   4  -4    1.60    6.80
  -4  -4   4  617.64   31.20
   4  -4  -4  604.84   36.10
   4  -4  -4  633.94   31.10
   4  -4  -4  527.45   32.90
  -4  -4   4  642.04   31.60
  -4  -4   4  555.74   36.20
   4   4  -4  612.64   31.30
  -4   4   4  643.44   31.40
  -4   4   4  608.74   35.80
   4   4  -4  593.64   35.90
  -4   4   4  626.64   30.60
  -4   4   4  526.45   44.70
   4   4  -4  546.35   31.90
   4   4  -4  615.14   31.00
   3  -4  -4   32.10    2.10
  -3  -4   4   38.90    7.40
   3  -4  -4   35.70    6.60
   3  -4  -4   28.00    3.60
  -3  -4   4   20.40    3.00
  -3  -4   4   30.30    2.80
  -3  -4   4   27.80    2.20
   3   4  -4   33.70    2.40
   3   4  -4   29.90    2.20
  -3   4   4   38.90   13.10
  -3   4   4   33.60    2.40
  -3   4   4   21.80    2.30
  -3   4   4   24.10    6.30
   3   4  -4   31.30    2.90
  -3   4   4   23.30    3.70
  -2  -4   4 1419.76   73.79
   2  -4  -4 1530.65   77.29
  -2  -4   4 1436.66   77.19
   2  -4  -4 1587.84   74.79
  -2  -4   4 1313.67   74.99
   2  -4  -4 1491.35   73.59
   2   4  -4 1383.26   73.69
  -2   4   4 1451.45   73.59
   2   4  -4 1573.44   73.89
  -2   4   4 1444.56   76.99
  -2   4   4 1249.28   74.79
  -2   4   4 1434.66   73.89
   2   4  -4 1465.05   73.69
  -1  -4   4 1447.96   70.29
   1  -4  -4 1378.66   72.59
   1  -4  -4 1512.45   70.79
   1  -4  -4 1221.18   72.69
  -1  -4   4 1469.35   73.89
   1  -4  -4 1261.17   70.59
  -1  -4   4 1174.18   70.19
   1  -4  -4 1395.36   70.09
  -1  -4   4 1385.46   70.29
  -1   4   4 1361.46   70.09
  -1   4   4 1414.96   73.49
  -1   4   4 1425.76   71.09
  -1   4   4 1369.36   70.49
   1   4  -4 1369.96   70.19
   1   4  -4 1319.37   70.09
   1   4  -4 1509.55   70.29
   0  -4   4  387.96   20.10
   0  -4  -4  374.86   20.60
   0  -4   4  386.76   20.10
   0  -4  -4  392.36   25.80
   0  -4   4  388.16   20.10
   0  -4   4  392.26   25.70
   0  -4  -4  397.26   23.10
   0  -4  -4  422.76   20.40
   0   4   4  400.86   20.50
   0   4   4  382.46   20.00
   0   4   4  397.86   23.60
   0   4   4  387.46   20.50
   0   4  -4  401.66   20.10
   0   4  -4  331.87   20.00
   0   4  -4  410.96   20.10
  -1  -4  -4   25.30    2.90
   1  -4   4   30.30    6.30
   1  -4   4   24.50    1.80
   1  -4   4   30.10    1.80
   1  -4   4   22.40    5.60
  -1  -4  -4   26.00    1.90
  -1  -4  -4   24.70    5.40
   1  -4   4   26.40    1.90
   1  -4   4   23.80    7.80
  -1   4  -4   52.59    9.80
   1   4   4   25.70    2.00
   1   4   4   28.20    2.30
   2  -4   4 1576.54   88.19
   2  -4   4 1517.95   78.19
   2  -4   4 1492.35   78.29
  -2  -4  -4 1532.05   78.29
  -2  -4  -4 1577.14   78.89
  -2  -4  -4 1613.04   81.29
   2  -4   4 1447.96   77.99
   2  -4   4 1495.65   86.39
   2  -4   4 1584.74   80.69
   2   4   4 1576.94   78.89
   2   4   4 1519.95   78.59
   2   4   4 1464.25   78.29
  -3  -4  -4 1261.17   63.59
   3  -4   4 1122.49   74.79
  -3  -4  -4 1232.08   64.19
   3  -4   4 1234.68   63.79
   3  -4   4 1263.87   66.09
   3  -4   4 1166.68   74.49
  -3   4  -4 1325.87   66.79
   3   4   4 1260.07   64.29
   3   4   4 1274.77   63.89
   3   4   4 1238.38   63.59
  -4  -4  -4 1438.66   72.89
  -4  -4  -4 1462.15   75.09
   4  -4   4 1464.25   72.89
   4  -4   4 1217.28   74.69
   4  -4   4 1421.26   85.79
   4  -4   4 1346.97   72.19
  -4   4  -4 1464.15   75.29
  -4   4  -4 1514.45   83.29
   4   4   4 1379.16   72.19
   4   4   4 1382.46   72.99
   5  -4   4  123.49   12.90
   5  -4   4  110.29    8.20
  -5  -4  -4  121.29   11.80
  -5  -4  -4  106.99    7.40
   5  -4   4  114.69    6.60
   5   4   4  108.89    6.70
  -5   4  -4  130.39   12.70
  -5   4  -4  110.99   18.40
   6  -4   4  115.99    6.90
  -6  -4  -4  115.79   14.40
  -6  -4  -4  123.19    8.20
   6  -4   4  113.89   14.10
   6   4   4  126.89    7.40
  -6   4  -4  115.69   13.40
  -6   4  -4  116.69   20.50
  -7  -4  -4   59.19   13.10
   7  -4   4   59.89    4.20
   7  -4   4   59.89   11.30
  -7  -4  -4   67.09    6.20
   7   4   4   59.99    4.80
  -7   4  -4   60.49   14.20
  -7   4  -4   46.90   16.80
  -8  -4  -4  426.56   23.90
   8  -4   4  399.56   31.40
   8   4   4  430.26   23.10
  -8   4  -4  405.56   45.10
  -9  -4  -4  258.97   48.10
   9  -4   4  230.48   28.00
   9  -4   4  241.18   15.10
  -9  -4  -4  255.47   16.40
  -9   4  -4  252.77   44.90
   9   4   4  278.67   15.30
 -10  -4  -4    7.50    5.50
 -10  -4  -4  -10.60   32.50
  10  -4   4    8.90    3.00
  10   4   4   10.40    3.40
 -10   4  -4   13.30   27.40
 -10   4  -4   -1.80   28.70
  10  -5  -4  114.69   25.50
 -10  -5   4  152.78   10.50
 -10  -5   4  141.29   12.80
 -10   5   4  161.08   36.30
 -10   5   4  134.39   13.10
  -9  -5   4   74.39    6.80
   9  -5  -4   61.19   20.60
  -9  -5   4   78.19    9.10
  -9   5   4   74.89   19.70
  -9   5   4   71.19    7.90
  -9   5   4   98.29   30.10
  -8  -5   4   34.00    3.80
  -8  -5   4   34.80    5.20
   8  -5  -4   37.50   14.90
  -8   5   4   26.60   13.90
  -8   5   4   38.60   24.60
  -8   5   4   36.40    4.80
  -7  -5   4   56.89    4.80
  -7  -5   4   66.19    6.40
   7  -5  -4   44.00   13.50
  -7   5   4   49.60    5.80
  -7   5   4   54.69   24.20
  -7   5   4   50.29   15.20
   6  -5  -4  366.16   21.10
  -6  -5   4  406.86   22.20
  -6  -5   4  398.36   21.30
   6  -5  -4  384.96   28.30
  -6   5   4  371.26   41.40
  -6   5   4  432.96   21.80
  -6   5   4  401.46   31.60
   5  -5  -4  268.87   14.00
   5  -5  -4  259.47   20.40
  -5  -5   4  265.87   14.80
  -5  -5   4  271.57   14.20
  -5   5   4  264.57   14.50
  -5   5   4  258.57   20.00
  -5   5   4  211.28   31.80
   5   5  -4  240.08   15.20
   4  -5  -4  122.19    6.70
  -4  -5   4  116.19    6.80
  -4  -5   4  122.69    7.30
   4  -5  -4  100.79   11.80
  -4   5   4  112.39   21.10
   4   5  -4  115.89    6.90
  -4   5   4  126.09    6.10
   4   5  -4  112.09    7.60
  -4   5   4  108.59    9.00
  -4   5   4  114.29    6.40
  -4   5   4  127.99    7.20
   3  -5  -4  298.07   14.70
   3  -5  -4  265.07   16.30
  -3  -5   4  275.47   15.00
  -3  -5   4  268.37   15.20
  -3  -5   4  231.48   20.20
   3  -5  -4  285.37   19.70
  -3   5   4  293.47   29.50
  -3   5   4  294.57   14.80
   3   5  -4  267.67   14.80
   3   5  -4  296.37   15.10
   3   5  -4  293.87   15.00
  -3   5   4  284.17   14.90
  -3   5   4  295.87   21.60
   2  -5  -4 4009.50  207.98
  -2  -5   4 3925.11  208.38
  -2  -5   4 4165.98  212.18
   2  -5  -4 4352.76  212.08
  -2  -5   4 3824.92  208.28
   2  -5  -4 4308.77  209.18
  -2   5   4 4060.09  208.28
  -2   5   4 3903.21  208.08
   2   5  -4 3931.51  208.18
  -2   5   4 4237.78  212.38
   2   5  -4 4317.07  208.28
  -1  -5   4  902.51   47.20
   1  -5  -4  862.21   47.60
   1  -5  -4 1018.90   47.80
  -1  -5   4  941.81   47.10
  -1  -5   4  919.41   47.20
  -1  -5   4  813.92   52.29
   1  -5  -4  950.00   50.69
   1  -5  -4  877.11   50.19
  -1   5   4  924.61   48.20
   1   5  -4  916.91   47.20
   1   5  -4  886.61   47.00
  -1   5   4  959.60   47.40
   1   5  -4 1009.00   47.20
  -1   5   4  912.01   47.00
  -1   5   4  915.31   50.99
   0  -5  -4    1.90    4.30
   0  -5  -4    0.50    1.60
   0  -5  -4    0.00    0.80
   0  -5   4    1.20    0.60
   0  -5   4    0.80    0.70
   0  -5   4    6.30    4.50
   0  -5   4   -8.50    8.10
   0   5   4    0.90    0.50
   0   5   4   -2.10    4.60
   0   5  -4    1.50    0.70
   0   5   4   -0.10    0.90
   0   5   4    0.70    1.30
   0   5  -4    1.20    0.50
   0   5  -4    1.20    5.30
  -1  -5  -4  163.68    9.50
  -1  -5  -4  135.69   12.50
   1  -5   4  161.88    8.70
  -1  -5  -4  167.08    8.80
   1  -5   4  170.88   14.30
   1  -5   4  162.88    8.70
   1  -5   4  159.78    8.60
   1  -5   4  127.59   18.70
   1   5   4  163.58    9.00
   1   5   4  168.38    8.90
   1   5   4  164.88    9.20
  -1   5  -4  172.58    8.60
   2  -5   4    4.20   10.70
   2  -5   4    1.20    0.80
   2  -5   4    0.50    0.60
   2  -5   4    3.70    1.00
  -2  -5  -4    1.00    0.80
  -2  -5  -4    1.10    1.40
  -2  -5  -4    5.70    5.50
   2  -5   4    2.60    4.80
   2  -5   4    0.80    5.70
   2   5   4    2.40    1.60
  -2   5  -4    5.70    6.60
   2   5   4    2.70    1.30
  -2   5  -4    1.00    8.40
   2   5   4    0.60    0.90
   3  -5   4  535.25   27.00
  -3  -5  -4  517.25   32.30
  -3  -5  -4  546.65   27.40
   3  -5   4  450.45   37.90
   3  -5   4  553.84   30.90
   3  -5   4  442.26   41.70
  -3  -5  -4  539.65   28.10
   3  -5   4  525.85   27.60
   3   5   4  536.05   27.40
   3   5   4  531.25   27.70
  -3   5  -4  540.45   31.60
   3   5   4  546.05   28.10
   4  -5   4 1463.85   73.09
   4  -5   4 1391.26   86.89
   4  -5   4 1368.96   71.99
  -4  -5  -4 1465.55   73.19
   4  -5   4 1490.65   75.79
  -4  -5  -4 1429.36   75.89
   4  -5   4 1343.27   72.39
   4   5   4 1415.96   72.49
  -4   5  -4 1436.16   76.39
   4   5   4 1333.17   73.19
   5  -5   4  281.67   19.70
   5  -5   4  274.47   16.10
   5  -5   4  269.97   39.40
   5  -5   4  266.87   14.70
  -5  -5  -4  255.77   20.70
  -5  -5  -4  281.77   15.80
  -5   5  -4  265.67   21.00
   5   5   4  273.27   14.90
  -5   5  -4  300.47   26.10
  -6  -5  -4  386.56   30.10
   6  -5   4  443.26   28.50
  -6  -5  -4  455.85   24.30
   6  -5   4  448.96   22.80
  -6   5  -4  406.06   30.40
   6   5   4  439.06   23.40
  -6   5  -4  443.96   35.50
   7  -5   4   53.69    3.90
   7  -5   4   60.69   11.20
  -7  -5  -4   49.99    5.90
   7   5   4   48.30    4.40
  -7   5  -4   42.40   16.50
  -7   5  -4   89.79   21.40
   8  -5   4  251.27   25.40
  -8  -5  -4  297.77   16.70
   8   5   4  277.57   15.60
  -8   5  -4  201.88   31.30
  -9  -5  -4   18.20    5.10
   9  -5   4   12.10    3.30
   9  -5   4   29.30   14.90
  -9   5  -4    8.90   18.90
  -9   5  -4   25.50   23.50
   9   5   4   12.90    3.20
 -10  -5  -4   38.60    7.00
  10  -5   4   31.50    4.60
 -10  -5  -4   19.60   34.40
  10   5   4   32.70    4.80
 -10   5  -4   68.49   30.00
 -10   5  -4   46.80   27.80
 -10  -6   4  105.69    9.20
  10  -6  -4  103.39   25.70
 -10  -6   4  119.49   12.10
 -10   6   4  102.69   12.20
 -10   6   4  146.39   35.50
  -9  -6   4   11.60    5.30
  -9  -6   4   16.00    3.80
   9  -6  -4   20.80   16.70
  -9   6   4   17.10    5.50
  -9   6   4   26.00   27.60
  -8  -6   4  437.16   24.10
   8  -6  -4  409.76   34.10
  -8  -6   4  439.46   22.50
  -8   6   4  394.16   23.10
  -8   6   4  337.37   34.70
  -8   6   4  383.76   54.69
  -7  -6   4   23.40    3.10
  -7  -6   4   20.40    4.30
   7  -6  -4    9.40   12.70
  -7   6   4   16.70   12.40
  -7   6   4   25.80    3.70
  -7   6   4   30.00   23.30
  -6  -6   4   57.19    4.30
   6  -6  -4   44.30    4.50
  -6  -6   4   53.59    5.20
   6  -6  -4   59.59   11.30
  -6   6   4   25.10   20.90
  -6   6   4   53.49    4.70
   6   6  -4   41.10    5.90
  -6   6   4   40.60    9.70
   5  -6  -4    5.50    1.50
  -5  -6   4    2.70    2.00
   5  -6  -4   10.60    7.30
  -5  -6   4    4.60    1.60
  -5   6   4   -0.60    3.10
   5   6  -4    1.70    2.70
  -5   6   4    7.60    3.80
  -5   6   4    1.50    1.90
  -5   6   4   22.40   16.90
   4  -6  -4  204.18   10.70
   4  -6  -4  194.58   16.00
  -4  -6   4  196.08   11.40
  -4  -6   4  186.58   11.00
  -4   6   4  205.38   11.10
  -4   6   4  213.88   10.20
   4   6  -4  191.78   11.40
  -4   6   4  165.38   27.30
   3  -6  -4  289.57   20.00
  -3  -6   4  263.17   15.20
  -3  -6   4  277.37   15.40
   3  -6  -4  308.07   16.80
   3  -6  -4  296.87   14.80
  -3   6   4  298.17   14.90
   3   6  -4  304.37   15.20
  -3   6   4  280.67   30.90
  -3   6   4  281.47   15.00
   3   6  -4  253.67   14.90
   2  -6  -4 1826.72   92.89
   2  -6  -4 1928.01   94.19
   2  -6  -4 1628.64   93.29
  -2  -6   4 1783.62   93.29
   2  -6  -4 1809.32   97.19
  -2  -6   4 1789.32   93.29
  -2   6   4 1760.92   97.99
  -2   6   4 1866.41   93.09
  -2   6   4 1751.22   92.89
   2   6  -4 1774.82   93.09
  -2   6   4 2077.79  109.49
   2   6  -4 1937.71   93.19
   1  -6  -4  101.89    7.10
   1  -6  -4  129.59    7.10
  -1  -6   4   98.89   15.50
  -1  -6   4  113.89    6.60
   1  -6  -4  103.19   10.70
  -1  -6   4  113.09    6.60
   1   6  -4  129.49    6.50
   1   6  -4  120.99    6.40
  -1   6   4  118.49    6.20
  -1   6   4  114.29    7.90
  -1   6   4  120.19    6.60
  -1   6   4  131.79   13.30
   0  -6   4  153.08    8.40
   0  -6  -4  162.58    8.60
   0  -6   4  121.19   19.30
   0  -6   4  152.38    8.30
   0  -6  -4  146.59   12.80
   0  -6   4  156.28    8.20
   0  -6  -4  150.48    9.00
   0   6   4  155.78    9.10
   0   6   4  149.88    8.10
   0   6  -4  162.28    8.30
   0   6  -4  165.78    8.30
   0   6   4  161.68    8.60
   0   6   4  134.59   14.20
  -1  -6  -4  375.16   20.50
   1  -6   4  376.26   19.70
   1  -6   4  370.16   19.70
   1  -6   4  361.16   24.60
   1  -6   4  333.87   32.80
  -1  -6  -4  351.56   23.70
  -1  -6  -4  389.86   19.90
   1   6   4  390.36   20.10
   1   6   4  383.56   20.20
  -1   6  -4  407.26   19.60
   1   6   4  393.96   20.10
   2  -6   4  187.78   15.50
  -2  -6  -4  225.18   12.30
   2  -6   4  222.98   11.40
  -2  -6  -4  220.18   11.60
   2  -6   4  177.28   25.70
  -2  -6  -4  222.68   16.30
   2  -6   4  230.98   11.70
   2  -6   4  229.98   20.00
   2  -6   4  216.68   11.30
   2   6   4  183.68   11.50
   2   6   4  221.98   11.90
   2   6   4  218.48   12.10
   3  -6   4  233.98   12.60
   3  -6   4  243.38   17.10
  -3  -6  -4  244.38   13.50
  -3  -6  -4  237.38   12.70
   3  -6   4  235.88   12.30
  -3  -6  -4  256.67   19.30
   3  -6   4  206.08   24.60
   3   6   4  238.28   12.70
  -3   6  -4  235.48   19.10
   3   6   4  224.28   13.30
   4  -6   4   62.09    5.00
   4  -6   4   71.99   19.90
   4  -6   4   76.99    4.10
   4  -6   4   70.49    9.10
  -4  -6  -4   86.89    6.00
   4  -6   4   80.19    6.00
  -4   6  -4  110.49   18.60
  -4   6  -4   79.69   11.60
   4   6   4   74.19    4.70
   5  -6   4  151.48    8.40
  -5  -6  -4  146.89   18.40
  -5  -6  -4  161.18    9.80
   5  -6   4  130.69   26.20
   5  -6   4  141.99    9.90
   5  -6   4  143.39    7.80
   5  -6   4  124.69   13.60
  -5   6  -4  146.39   18.80
  -5   6  -4  190.98   18.20
   5   6   4  145.89    8.50
   6  -6   4  106.79   13.10
  -6  -6  -4   97.79    7.70
   6  -6   4   92.49    5.30
   6  -6   4  101.09    5.70
   6   6   4  101.29    6.30
  -6   6  -4  118.79   18.80
   7  -6   4    8.20    0.90
   7  -6   4   -2.50    9.60
  -7  -6  -4   14.90    3.90
  -7   6  -4   15.80   17.40
  -7   6  -4   18.50   12.90
   7   6   4    8.40    2.20
   8  -6   4  282.77   28.40
  -8  -6  -4  316.07   18.80
   8   6   4  321.67   17.60
  -8   6  -4  290.37   34.90
  -9  -6  -4   37.60    5.80
   9  -6   4   36.90   16.00
   9  -6   4   34.70    5.10
  -9   6  -4   57.19   23.90
  -9   6  -4  101.59   30.40
   9   6   4   32.70    4.50
 -10  -6  -4   44.40    7.40
  10  -6   4   44.70    6.00
  10   6   4   49.10    6.10
 -10   6  -4  126.69   35.10
 -10   6  -4   38.40   27.30
 -10  -7   4   25.50    6.80
  10  -7  -4   14.50   22.30
 -10  -7   4   24.00    5.00
 -10   7   4   10.20   33.40
 -10   7   4   25.70    7.30
  -9  -7   4   -2.40    3.00
  -9  -7   4    1.80    5.20
   9  -7  -4  -11.80   18.70
  -9   7   4    7.20    5.10
  -9   7   4  -22.30   28.70
  -8  -7   4   11.20    3.30
   8  -7  -4   30.90   17.00
  -8  -7   4    7.10    4.50
  -8   7   4   36.50   26.60
  -8   7   4    8.00    4.10
   7  -7  -4  175.78   21.30
  -7  -7   4  148.59   11.70
  -7  -7   4  186.88   10.70
  -7   7   4  157.08   10.80
  -7   7   4  199.98   17.70
  -7   7   4  157.78   35.60
  -6  -7   4  519.45   26.60
   6  -7  -4  489.05   25.20
  -6  -7   4  510.95   25.70
   6  -7  -4  445.56   34.20
  -6   7   4  485.55   25.80
   6   7  -4  418.96   26.50
  -6   7   4  413.86   52.89
   5  -7  -4   12.00    7.80
  -5  -7   4    7.10    2.70
   5  -7  -4   11.10    1.80
  -5  -7   4   13.30    2.20
   5   7  -4   11.40    3.30
  -5   7   4  -14.00   18.20
  -5   7   4    8.10    2.40
  -4  -7   4   61.09    5.10
  -4  -7   4   68.99    4.70
   4  -7  -4   69.89    4.20
   4  -7  -4   76.89   11.00
  -4   7   4   70.99   20.90
   4   7  -4   73.19    5.00
  -4   7   4   74.39    5.10
   3  -7  -4  229.28   14.80
  -3  -7   4  236.48   13.30
  -3  -7   4  241.18   13.50
   3  -7  -4  232.48   18.30
   3  -7  -4  244.28   12.70
  -3   7   4  256.57   12.80
   3   7  -4  259.37   13.20
  -3   7   4  250.47   13.00
  -3   7   4  229.98   30.30
  -2  -7   4  294.67   16.40
   2  -7  -4  318.17   17.20
   2  -7  -4  322.57   21.10
  -2  -7   4  297.77   16.40
   2  -7  -4  270.17   16.50
  -2   7   4  324.67   16.10
  -2   7   4  363.36   33.00
   2   7  -4  318.37   16.20
  -2   7   4  302.07   15.90
   1  -7  -4  106.09   11.80
   1  -7  -4  100.89    6.00
  -1  -7   4   98.09    5.60
   1  -7  -4   94.89    6.30
  -1  -7   4   95.29    5.60
  -1  -7   4   92.19   17.00
  -1   7   4   95.79    5.50
  -1   7   4   94.49    5.00
  -1   7   4   80.29   13.70
   1   7  -4  102.29    5.40
  -1   7   4   75.59    6.70
   1   7  -4   91.09    5.40
   0  -7   4  555.04   29.40
   0  -7   4  557.94   35.10
   0  -7   4  573.94   29.60
   0  -7   4  476.75   40.80
   0  -7   4  560.64   29.30
   0  -7  -4  578.24   30.20
   0  -7  -4  549.65   34.00
   0  -7  -4  616.64   29.70
   0   7  -4  601.94   29.40
   0   7  -4  598.64   29.40
   0   7   4  576.64   29.60
   0   7   4  561.44   36.40
   0   7   4  579.14   29.70
   0   7   4  558.54   29.20
   1  -7   4 1088.09   55.39
  -1  -7  -4 1094.39   55.49
   1  -7   4  885.51   68.59
  -1  -7  -4 1119.59   56.19
  -1  -7  -4 1062.19   59.89
   1  -7   4 1075.99   55.29
   1  -7   4 1070.99   55.29
   1  -7   4 1026.50   60.09
   1   7   4 1123.49   55.79
   1   7   4 1129.09   55.69
   1   7   4 1077.69   55.69
  -1   7  -4 1151.08   55.29
  -2  -7  -4  299.27   16.60
  -2  -7  -4  305.07   15.90
   2  -7   4  305.17   16.00
  -2  -7  -4  302.07   21.70
   2  -7   4  264.27   15.70
   2  -7   4  291.17   15.70
   2  -7   4  291.77   23.40
   2  -7   4  306.87   20.40
   2   7   4  326.27   16.10
   2   7   4  320.97   16.40
  -3  -7  -4  864.91   45.90
   3  -7   4  892.41   45.60
  -3  -7  -4  929.61   46.80
   3  -7   4  918.81   50.39
  -3  -7  -4  918.71   51.79
   3  -7   4  924.51   45.80
   3  -7   4  754.62   56.79
  -3   7  -4  845.02   52.89
   3   7   4  901.41   46.00
   3   7   4  931.51   46.60
   4  -7   4  108.39   11.90
  -4  -7  -4  100.59   13.50
   4  -7   4  102.19    5.60
  -4  -7  -4  102.59    7.30
   4  -7   4  105.79   23.70
   4  -7   4   94.59    7.20
  -4   7  -4  152.68   21.50
   4   7   4  103.49    6.10
   5  -7   4  331.47   19.60
   5  -7   4  338.97   17.80
   5  -7   4  333.37   18.20
  -5  -7  -4  387.46   19.80
   5  -7   4  343.47   24.10
   5   7   4  347.07   18.50
   6  -7   4   25.50    2.30
  -6  -7  -4   27.40    4.10
   6  -7   4   35.60    9.80
   6   7   4   25.30    2.90
  -6   7  -4   56.69   20.50
   6   7   4   34.80   17.70
  -6   7  -4   31.30   10.70
   7  -7   4    2.50    9.40
  -7  -7  -4    4.10    3.50
  -7   7  -4    1.70   11.50
   7   7   4    1.40    1.90
  -7   7  -4   18.10   18.60
  -8  -7  -4  211.08   13.80
   8  -7   4  204.48   25.20
   8   7   4  196.98   12.00
  -8   7  -4  197.68   29.30
  -9  -7  -4   57.69    7.40
   9  -7   4   53.39    6.00
   9  -7   4   48.20   18.40
   9   7   4   59.39    6.30
  -9   7  -4   46.30   21.80
 -10  -8   4   42.00    8.40
  10  -8  -4   10.30   24.80
  -9  -8   4    7.90    3.70
  -9  -8   4   12.10    5.80
   9  -8  -4    4.10   20.60
  -9   8   4   18.70   32.30
   8  -8  -4   44.10   15.70
  -8  -8   4   22.40    3.90
  -8  -8   4   19.50    5.50
   8   8  -4   19.90    3.00
  -8   8   4   21.40    4.60
  -8   8   4   54.09   34.60
   7  -8  -4  310.67   29.40
  -7  -8   4  340.57   20.60
  -7  -8   4  343.67   19.20
  -7   8   4  357.16   55.59
  -7   8   4  353.06   19.40
   7   8  -4  338.37   18.40
  -6  -8   4    6.50    3.50
   6  -8  -4   10.80    2.40
  -6  -8   4   11.00    2.50
   6  -8  -4   22.10   10.50
   6   8  -4    8.40    1.80
   6   8  -4    4.80    4.30
  -6   8   4   -4.00   21.60
  -6   8   4    4.20    2.60
  -5  -8   4  102.99    6.70
   5  -8  -4  112.59   14.60
   5  -8  -4   94.29    5.90
  -5  -8   4  104.79    7.50
   5   8  -4  109.89    7.00
  -5   8   4   87.79    6.90
   5   8  -4   98.59    5.80
  -5   8   4   76.59   25.80
  -4  -8   4  687.83   36.50
   4  -8  -4  651.83   41.90
   4  -8  -4  697.03   35.40
  -4  -8   4  725.33   36.20
  -4   8   4  705.93   35.80
  -4   8   4  666.23   35.20
   4   8  -4  755.72   35.50
   4   8  -4  667.83   35.30
  -4   8   4  586.74   56.29
   3  -8  -4    2.90    2.40
  -3  -8   4    2.60    1.60
  -3  -8   4    1.10    1.40
   3  -8  -4   10.60    6.60
   3   8  -4    2.50    1.40
  -3   8   4    1.40   15.60
  -3   8   4    4.20    1.00
  -3   8   4    2.60    1.20
  -3   8   4    1.60    2.70
   2  -8  -4  143.19   14.20
   2  -8  -4  161.88    9.60
  -2  -8   4  158.58    8.70
   2  -8  -4  148.09    9.10
  -2  -8   4  137.29    8.70
  -2   8   4  153.28   24.60
   2   8  -4  158.98    8.40
  -2   8   4  152.58    8.30
   1  -8  -4    1.30    1.90
  -1  -8   4    2.00    1.00
   1  -8  -4   -7.80    5.60
   1  -8  -4    0.90    1.40
  -1  -8   4   -2.40    8.80
  -1  -8   4    2.00    1.20
   1   8  -4    1.50    7.80
   1   8  -4    1.20    0.80
  -1   8   4   -5.90   10.90
  -1   8   4    0.70    1.10
  -1   8   4   -0.50    2.40
   1   8  -4    0.70    0.90
   0  -8   4   50.79   16.30
   0  -8  -4   58.49    9.60
   0  -8   4   57.29    3.60
   0  -8   4   42.50    9.20
   0  -8   4   57.39    3.20
   0  -8  -4   57.29    3.90
   0  -8   4   62.89    3.80
   0  -8  -4   56.49    4.60
   0   8  -4   58.39    3.50
   0   8   4   53.69    3.20
   0   8  -4   70.69   13.10
   0   8   4   54.29    5.10
   0   8  -4   59.69    3.50
   0   8   4   56.69    4.00
   1  -8   4   22.40    8.20
   1  -8   4   15.60   18.10
   1  -8   4   30.30    2.40
  -1  -8  -4   33.20    7.40
   1  -8   4   53.69   10.60
  -1  -8  -4   28.80    2.40
   1  -8   4   28.60    2.20
  -1  -8  -4   23.80    3.00
   1  -8   4   29.60    2.20
  -1   8  -4   29.30    2.10
   1   8   4   29.50    3.00
   1   8   4   28.30    3.30
  -1   8  -4   43.70   11.10
   2  -8   4    3.90    1.20
  -2  -8  -4   -1.40    6.70
  -2  -8  -4    1.80    1.70
  -2  -8  -4    2.40    1.10
   2  -8   4    7.60    9.10
   2  -8   4    2.50    1.00
   2  -8   4   -0.60    2.90
   2  -8   4    6.70    5.50
   2  -8   4    1.70    1.00
   2   8   4    2.10    1.40
  -2   8  -4   -3.60    7.90
  -2   8  -4    3.70    8.50
   2   8   4    2.70    1.70
  -3  -8  -4  644.74   32.60
   3  -8   4  531.05   31.30
   3  -8   4  616.34   31.70
   3  -8   4  555.04   44.70
   3  -8   4  620.24   31.20
   3  -8   4  632.54   37.20
  -3  -8  -4  656.83   38.80
  -3  -8  -4  593.94   31.50
   3   8   4  626.24   32.20
   3   8   4  613.54   31.60
  -4  -8  -4  318.17   24.40
   4  -8   4  308.27   17.60
  -4  -8  -4  321.27   18.10
   4  -8   4  285.27   40.50
   4  -8   4  305.37   16.40
   4  -8   4  342.67   22.90
   4  -8   4  328.57   16.80
   4   8   4  318.27   16.90
   5  -8   4   14.80    7.50
   5  -8   4    2.40    2.00
  -5  -8  -4   -0.70    2.50
   5  -8   4    1.60    0.80
   5  -8   4   -0.30    3.50
   5   8   4    2.80   15.00
   5   8   4    3.30    1.30
  -5   8  -4   -5.40   14.30
  -5   8  -4    5.30   10.50
   6  -8   4   44.10   10.90
  -6  -8  -4   43.60    5.50
  -6   8  -4   90.39   16.40
  -6   8  -4   89.39   22.10
   6   8   4   47.30    3.90
   7  -8   4   57.79   13.10
  -7  -8  -4   60.29    7.40
  -7   8  -4  125.19   23.30
   7   8   4   65.69    5.20
  -7   8  -4  115.79   26.70
  -8  -8  -4   41.10    5.70
   8  -8   4   33.10   15.70
  -8   8  -4   36.00   16.30
   8   8   4   32.70    4.90
  -8   8  -4   37.10   25.90
  -9  -8  -4   75.39    8.50
   9  -8   4   94.09   20.50
   9  -8   4   70.49    6.90
  -9   8  -4  163.28   36.60
   9   8   4   69.39    6.90
   9  -9  -4    7.10   20.30
  -9  -9   4   15.10    6.30
  -9  -9   4   19.50    4.30
  -9   9   4  -21.00   31.90
  -8  -9   4   25.50    6.30
  -8  -9   4   40.60    4.80
   8  -9  -4   18.80   18.50
  -8   9   4   39.50   31.00
  -7  -9   4   37.30    5.60
   7  -9  -4   -7.10   14.80
  -7  -9   4   19.90    3.40
  -7   9   4   21.60   30.20
  -6  -9   4  414.76   24.20
  -6  -9   4  456.65   23.30
   6  -9  -4  350.56   31.40
  -6   9   4  358.46   51.79
   6   9  -4  442.26   22.20
  -5  -9   4  142.99    8.40
   5  -9  -4  129.09    7.40
   5  -9  -4  150.28   18.60
  -5  -9   4  135.09    9.20
  -5   9   4  142.59   32.50
   5   9  -4  125.19    7.10
  -4  -9   4  139.19    8.60
   4  -9  -4  136.19    6.80
   4  -9  -4  138.89   16.00
  -4  -9   4  132.49    7.80
  -4   9   4  101.99   27.30
  -4   9   4  109.19    6.60
  -3  -9   4   47.40    4.10
   3  -9  -4   54.39   10.60
  -3  -9   4   38.30    3.60
   3  -9  -4   35.70    4.20
   3   9  -4   46.60    3.60
  -3   9   4   40.10    2.80
  -3   9   4   44.90   22.00
   2  -9  -4  246.48   13.50
  -2  -9   4  220.88   12.60
  -2  -9   4  231.28   12.60
   2  -9  -4  210.78   12.90
   2  -9  -4  217.28   20.00
  -2   9   4  224.08   12.20
  -2   9   4  221.68   31.60
   2   9  -4  241.18   12.30
  -1  -9   4   66.09   12.30
   1  -9  -4   70.89    5.10
   1  -9  -4   78.89   11.00
   1  -9  -4   61.89    5.30
  -1  -9   4   75.09    4.80
  -1  -9   4   77.79    4.80
  -1   9   4  106.49   22.50
  -1   9   4   74.59    4.70
  -1   9   4   55.29    6.30
   1   9  -4   78.09    4.40
   1   9  -4  113.89   16.80
   0  -9   4  278.97   14.40
   0  -9  -4  255.87   20.80
   0  -9   4  260.07   14.20
   0  -9  -4  267.67   15.10
   0  -9  -4  280.37   14.50
   0  -9   4  269.47   22.10
   0  -9   4  305.77   32.40
   0   9  -4  244.88   14.10
   0   9   4  242.08   15.40
   0   9   4  278.27   14.00
   0   9   4  263.07   13.80
   0   9  -4  283.37   14.10
   0   9   4  258.47   14.50
   0   9  -4  312.97   25.90
   1  -9   4  293.87   15.50
   1  -9   4  297.87   15.70
  -1  -9  -4  282.17   22.10
  -1  -9  -4  304.47   16.60
   1  -9   4  289.77   15.50
   1  -9   4  241.78   40.20
  -1  -9  -4  302.77   15.70
   1  -9   4  266.77   22.40
   1   9   4  304.87   15.70
   1   9   4  300.57   16.50
  -1   9  -4  304.07   15.50
   2  -9   4   12.70   12.30
   2  -9   4    8.60    1.30
   2  -9   4    8.10    3.70
   2  -9   4    8.60    1.40
  -2  -9  -4   12.60    2.60
  -2  -9  -4    8.00    1.50
  -2  -9  -4   -3.10    7.90
   2  -9   4    9.60    1.60
   2  -9   4    6.80    7.00
  -2   9  -4   16.90   11.40
   2   9   4   10.00    2.00
   2   9   4    8.50    2.00
  -2   9  -4    9.40    1.10
  -3  -9  -4  577.34   39.30
   3  -9   4  628.94   31.80
   3  -9   4  582.64   37.70
  -3  -9  -4  647.14   33.20
   3  -9   4  629.44   31.80
   3  -9   4  598.04   32.40
  -3  -9  -4  622.04   32.00
   3  -9   4  546.55   47.00
   3  -9   4  621.84   32.20
   3   9   4  626.04   32.60
   3   9   4  635.04   32.10
   4  -9   4   33.20    2.80
  -4  -9  -4   34.50    4.30
   4  -9   4   35.00    3.90
   4  -9   4   36.30    9.10
   4  -9   4   36.70    3.00
  -4  -9  -4   25.70   12.30
   4   9   4   35.60    3.00
  -4   9  -4   47.40   16.40
   5  -9   4  153.98   10.70
  -5  -9  -4  163.68   10.90
   5  -9   4  152.48   18.10
  -5  -9  -4  160.98   19.80
   5  -9   4  167.58    9.10
   5  -9   4  159.48    8.60
   5   9   4  163.18    9.20
   6  -9   4  265.37   24.20
  -6  -9  -4  262.67   16.70
   6   9   4  279.37   15.00
   7  -9   4   25.50   12.90
  -7  -9  -4   26.50    5.00
  -7   9  -4    9.50   21.40
   7   9   4   15.80    2.70
  -7   9  -4   23.30   15.60
   8  -9   4    5.10   15.40
  -8  -9  -4   14.00    4.70
  -8   9  -4   24.00   28.80
   8   9   4    4.10    2.80
   9  -9   4    7.60    3.60
  -9  -9  -4   15.50    6.10
   9  -9   4    9.70   19.90
  -9   9  -4  -27.40   29.20
   9 -10  -4    5.50   22.40
  -9 -10   4   23.50    5.10
  -9 -10   4   19.10    7.20
  -9  10   4   13.50   36.60
  -8 -10   4   17.80    5.80
  -8 -10   4    8.40    3.60
   8 -10  -4    6.90   18.20
  -8  10   4   22.10   34.90
  -7 -10   4   39.80    4.70
  -7 -10   4   27.70    6.00
   7 -10  -4   26.50   17.40
  -7  10   4   27.60   31.90
  -6 -10   4    4.60    4.10
   6 -10  -4   20.20   14.40
  -6 -10   4    5.60    2.80
  -6  10   4   -5.70   27.90
  -5 -10   4  409.86   23.60
  -5 -10   4  435.86   23.00
   5 -10  -4  411.56   31.80
  -5  10   4  410.46   53.89
  -4 -10   4    2.00    2.60
   4 -10  -4    7.30   10.90
  -4 -10   4    5.40    2.40
  -4  10   4    1.70   23.40
  -4  10   4    1.30    0.90
  -3 -10   4    5.40    2.20
   3 -10  -4    9.90    9.20
   3 -10  -4    3.70    2.60
  -3 -10   4    5.20    2.00
  -3  10   4    1.30   21.40
  -3  10   4    4.30    1.20
   3  10  -4    3.90    2.10
  -3  10   4    2.10    3.40
   3  10  -4   13.50    4.80
  -2 -10   4  350.96   17.90
   2 -10  -4  305.37   17.90
  -2 -10   4  308.57   17.80
   2 -10  -4  348.07   18.60
   2 -10  -4  292.27   24.50
  -2  10   4  343.67   43.50
   2  10  -4  343.37   17.30
  -2  10   4  318.17   17.20
   1 -10  -4  185.68   10.80
  -1 -10   4  159.78   19.60
  -1 -10   4  173.58   10.20
   1 -10  -4  147.49   17.40
   1 -10  -4  190.58   10.50
  -1 -10   4  188.48   10.30
  -1  10   4  187.88   31.90
  -1  10   4  173.58   10.10
   1  10  -4  188.48    9.80
   0 -10  -4  426.86   22.10
   0 -10  -4  426.26   22.90
   0 -10   4  429.66   22.20
   0 -10   4  384.26   21.90
   0 -10  -4  398.26   29.50
   0 -10   4  387.56   30.10
   0  10   4  366.16   23.20
   0  10   4  490.35   41.40
   0  10  -4  436.86   21.70
   0  10  -4  484.45   33.20
   1 -10   4  457.75   24.80
   1 -10   4  468.65   24.80
  -1 -10  -4  458.95   32.30
   1 -10   4  486.25   33.70
   1 -10   4  471.05   25.10
  -1 -10  -4  479.05   25.00
  -1 -10  -4  490.95   26.10
   1  10   4  490.85   24.90
  -1  10  -4  559.74   38.50
  -1  10  -4  485.35   24.90
   1  10   4  454.35   25.90
  -2 -10  -4    4.20    9.90
   2 -10   4   -2.80    8.20
   2 -10   4    3.50    1.40
  -2 -10  -4    6.10    1.50
   2 -10   4    6.30    1.50
   2 -10   4    0.20    4.00
   2 -10   4    4.60    1.20
  -2 -10  -4    9.30    2.90
   2  10   4   12.00    2.20
  -2  10  -4    5.40   11.40
   2  10   4    4.50    2.20
  -2  10  -4    3.50    1.20
   3 -10   4   34.90    3.50
  -3 -10  -4   32.50    3.10
  -3 -10  -4   32.00    4.30
   3 -10   4   19.30    6.20
   3 -10   4   32.80    3.00
   3 -10   4   30.00    2.80
   3 -10   4   31.60    2.80
   3 -10   4   17.40    9.30
  -3 -10  -4   27.10   11.90
  -3  10  -4   27.20   15.60
   3  10   4   32.80    3.30
   3  10   4   35.00    3.80
  -4 -10  -4  421.36   25.90
   4 -10   4  498.75   25.90
   4 -10   4  475.05   24.30
   4 -10   4  472.25   24.90
  -4 -10  -4  472.65   34.40
   4 -10   4  448.66   32.50
   4 -10   4  469.55   24.20
   4  10   4  468.55   24.60
  -5 -10  -4   21.00   15.20
  -5 -10  -4    8.00    3.70
   5 -10   4   10.40    1.80
   5 -10   4   14.00   11.10
  -5  10  -4    8.10   18.50
  -5  10  -4   47.00   14.50
   5  10   4   12.30    1.90
  -6 -10  -4   61.99    7.50
  -6 -10  -4   33.90   18.80
   6 -10   4   67.59    4.80
   6 -10   4   78.19   15.60
   6  10   4   65.49    4.90
  -6  10  -4  111.89   27.20
   7 -10   4   -1.60   14.50
  -7 -10  -4    1.00    4.50
  -7 -10  -4    6.50   20.80
   7  10   4    2.60    3.50
  -7  10  -4   18.50   23.00
  -7  10  -4   12.70   17.10
   8 -10   4   52.49   18.10
  -8 -10  -4   46.60    6.60
   8 -10   4   35.20    4.80
  -8  10  -4   13.80   30.90
   8 -11  -4   88.09   20.50
  -8 -11   4  108.39    9.20
  -8 -11   4  106.69   11.90
  -8  11   4  124.59   41.80
   7 -11  -4   40.70   18.00
  -7 -11   4   22.00    5.60
  -7 -11   4   17.10    4.00
  -7  11   4   30.10   39.70
  -6 -11   4   90.59    6.90
   6 -11  -4   97.29   19.10
  -6 -11   4   61.49    7.50
  -6  11   4   51.79   33.60
   5 -11  -4   23.50   14.00
  -5 -11   4   18.50    4.40
  -5 -11   4   14.90    2.90
  -5  11   4   11.70   28.50
  -4 -11   4  152.28    9.40
   4 -11  -4  143.59   18.60
  -4 -11   4  140.29    9.80
  -4  11   4  142.39   38.50
   3 -11  -4   32.00    3.80
   3 -11  -4   32.10   11.10
  -3 -11   4   30.00    3.70
  -3 -11   4   40.30    4.10
  -3  11   4   26.60   25.80
  -3  11   4   21.30    4.80
   2 -11  -4  145.09    9.50
  -2 -11   4  167.78   21.80
  -2 -11   4  145.29    9.30
   2 -11  -4  162.98   20.60
  -2 -11   4  157.28    9.20
   2  11  -4  162.28    8.60
  -2  11   4  184.38   36.40
  -2  11   4  140.09    8.50
  -1 -11   4   16.60    2.60
   1 -11  -4   14.50   10.10
  -1 -11   4   15.20    2.40
  -1 -11   4   16.80   11.50
   1 -11  -4   17.70    2.90
   1 -11  -4   17.30    2.70
   1  11  -4   31.10   12.20
   1  11  -4   17.00    1.80
  -1  11   4   21.00   21.80
  -1  11   4    8.20    3.50
   0 -11   4   47.30   12.60
   0 -11  -4   54.09   11.90
   0 -11  -4   56.39    5.40
   0 -11   4   49.70    4.20
   0 -11  -4   47.90    4.00
   0 -11   4   61.59    4.30
   0  11   4   40.10    6.00
   0  11  -4   76.89   15.00
   0  11   4   55.99   22.80
   1 -11   4   97.89    5.50
  -1 -11  -4   96.79    5.90
  -1 -11  -4   91.99   15.10
   1 -11   4   90.39    6.90
   1 -11   4  102.99    6.10
  -1 -11  -4  108.69    7.40
   1 -11   4  118.99   16.10
   1 -11   4   93.29    5.60
   1  11   4   82.39   22.70
   1  11   4   89.59    7.60
   1  11   4   97.89    5.50
   1  11   4   96.79    5.30
  -1  11  -4  120.49   21.50
   2 -11   4  307.57   17.60
   2 -11   4  334.47   17.90
  -2 -11  -4  355.36   19.50
  -2 -11  -4  377.16   29.70
  -2 -11  -4  327.97   17.90
   2 -11   4  316.17   27.00
   2 -11   4  345.57   18.00
   2  11   4  338.47   18.10
  -2  11  -4  412.66   36.50
  -2  11  -4  333.37   17.70
   2  11   4  346.47   18.90
  -3 -11  -4   24.80    4.20
   3 -11   4   21.30    2.30
   3 -11   4   22.60    2.70
  -3 -11  -4    1.20   11.70
   3 -11   4   21.90    2.70
   3 -11   4   14.60    6.60
   3 -11   4   40.30   13.30
   3  11   4   22.60    3.10
  -3  11  -4   29.30   17.20
   3  11   4    8.10    3.30
   4 -11   4   11.40   12.50
   4 -11   4    4.00    1.70
   4 -11   4    2.50    1.80
  -4 -11  -4    7.50    3.90
  -4 -11  -4   14.20   12.00
   4 -11   4    5.30    1.80
  -4  11  -4   -1.30   16.90
   4  11   4    6.20    2.00
   5 -11   4  141.09    9.40
  -5 -11  -4  156.38   23.30
   5 -11   4  126.49   18.50
  -5 -11  -4  160.28   11.20
  -5  11  -4  225.68   35.40
   6 -11   4  177.18   22.40
  -6 -11  -4  214.58   14.30
  -6 -11  -4  149.49   25.50
   6 -11   4  210.38   12.80
  -6  11  -4  311.47   40.80
  -7 -11  -4   13.70    5.20
  -7 -11  -4    9.10   23.50
   7 -11   4   -5.60   15.20
  -7  11  -4    9.20   24.60
  -8 -11  -4   26.10    6.20
  -8 -11  -4   49.50   26.40
   8 -11   4   21.10   19.30
   8 -11   4   18.40    4.20
  -8  11  -4   25.30   32.40
  -7 -12   4   25.30    6.70
  -7 -12   4   33.10    4.90
   7 -12  -4    4.40   15.60
  -7  12   4   24.80   38.10
  -6 -12   4    7.40    5.40
  -6 -12   4   11.40    3.60
   6 -12  -4   17.00   17.30
  -6  12   4    5.30   32.90
  -5 -12   4   51.89    6.20
   5 -12  -4   34.20   14.20
  -5 -12   4   57.89    5.60
  -5  12   4   47.50   34.20
   4 -12  -4  204.58   24.00
  -4 -12   4  221.38   14.00
  -4 -12   4  242.78   13.70
  -4  12   4  211.38   41.00
  -3 -12   4   -0.10    2.60
   3 -12  -4    3.20    2.80
   3 -12  -4   -5.10   10.70
  -3 -12   4    6.40   14.00
  -3 -12   4    5.10    2.50
  -3  12   4    7.00   27.20
  -2 -12   4  382.36   20.10
  -2 -12   4  355.56   19.90
  -2 -12   4  356.06   35.30
   2 -12  -4  384.36   31.30
   2 -12  -4  348.37   20.10
  -2  12   4  367.56   50.29
   1 -12  -4   77.29    6.90
   1 -12  -4   68.59   14.70
   1 -12  -4   95.19    7.80
  -1 -12   4  123.39   18.50
  -1 -12   4   83.99    6.50
  -1 -12   4   87.59    6.20
  -1  12   4  106.39   30.90
   1  12  -4  116.19   18.00
   0 -12   4  220.38   25.20
   0 -12  -4  248.78   14.10
   0 -12   4  221.28   12.80
   0 -12  -4  191.88   23.40
   0 -12   4  248.58   13.10
   0  12   4  210.08   37.30
  -1 -12  -4   -7.70   10.70
   1 -12   4    0.20    1.00
  -1 -12  -4    0.70    3.20
   1 -12   4   -0.20    1.80
   1 -12   4   -7.50   10.60
   1 -12   4    0.80    1.60
  -1  12  -4   10.40   15.30
   1  12   4  -26.50   20.10
   1  12   4    2.00    3.50
  -2 -12  -4   10.10    3.60
   2 -12   4    8.60    1.90
   2 -12   4    7.00    1.60
   2 -12   4    0.70   11.90
  -2 -12  -4   -4.10   11.50
  -2  12  -4    3.20   14.80
   2  12   4    1.90    3.40
   2  12   4    8.30   19.50
  -3 -12  -4   -4.50   12.80
  -3 -12  -4    8.30    3.60
   3 -12   4    8.00    1.90
   3 -12   4    6.30    1.70
   3 -12   4   16.60   13.40
  -3  12  -4   19.90   20.40
   4 -12   4  -16.30   12.50
  -4 -12  -4   -7.80   15.60
   4 -12   4    3.30    2.00
  -4 -12  -4    4.90    4.00
  -4  12  -4    5.90   19.40
   5 -12   4  114.19   18.80
  -5 -12  -4  107.19   21.50
   5 -12   4  115.29    8.10
  -5 -12  -4  127.89   10.40
  -5  12  -4  148.59   32.40
   6 -12   4    2.80   13.30
  -6 -12  -4   26.90   21.00
  -6 -12  -4   21.90    5.30
   6 -12   4   20.30    3.80
  -6  12  -4   62.79   26.50
  -7 -12  -4  -23.20   22.50
   7 -12   4   15.50    4.00
  -7 -12  -4   15.50    5.90
   7 -12   4   14.50   16.80
  -7  12  -4   62.29   29.90
  -7 -13   4    6.50    7.30
   7 -13  -4  -19.20   19.00
  -6 -13   4    0.50    3.60
  -6 -13   4    3.80    5.60
   6 -13  -4  -22.50   15.60
  -6  13   4   -0.50   38.70
   5 -13  -4   10.70   17.30
  -5 -13   4   11.80    3.90
  -5 -13   4    9.80    4.90
  -5  13   4   -3.90   35.70
  -4 -13   4    2.50    3.20
   4 -13  -4    3.90   12.40
  -4 -13   4   -2.80    3.80
  -4 -13   4  -18.40   18.90
  -4  13   4   -6.30   31.90
   3 -13  -4  309.47   28.60
  -3 -13   4  336.07   17.70
  -3 -13   4  322.07   37.10
  -3 -13   4  289.37   17.40
  -3  13   4  220.88   46.00
  -2 -13   4  140.19   10.70
   2 -13  -4  124.19    9.10
  -2 -13   4  144.39    9.00
   2 -13  -4   96.29   17.70
  -2 -13   4  158.78   24.60
  -2  13   4  110.49   35.40
   1 -13  -4  250.77   15.60
   1 -13  -4  256.87   26.10
  -1 -13   4  282.87   15.20
  -1 -13   4  244.68   31.20
  -1  13   4  234.98   42.10
   0 -13   4  165.78   10.20
   0 -13  -4  162.28   11.30
   0 -13   4  186.08   24.30
   0 -13  -4  143.39   21.20
   0  13   4  179.58   36.20
   0  13  -4  210.38   26.40
   1 -13   4    4.90    2.20
   1 -13   4   -0.90   14.50
  -1 -13  -4    0.10    3.80
  -1 -13  -4  -21.00   13.50
  -1  13  -4   -3.10   16.00
   1  13   4  -14.30   23.60
  -2 -13  -4  157.88   11.30
  -2 -13  -4  162.98   22.30
   2 -13   4  136.99   21.90
   2 -13   4  147.79    9.10
   2  13   4  167.38   33.30
  -2  13  -4  189.98   35.60
  -3 -13  -4    4.80   15.10
   3 -13   4    0.20   13.50
  -3 -13  -4    2.80    4.30
  -3  13  -4    8.80   19.60
   3  13   4    0.50   25.80
   4 -13   4   16.80   13.30
   4 -13   4   11.20    3.00
  -4 -13  -4   36.30   18.20
  -4 -13  -4    8.40    4.90
  -4  13  -4   29.30   25.80
   5 -13   4    4.50   15.70
  -5 -13  -4   42.10   20.70
  -5 -13  -4    8.90    4.80
  -5  13  -4    4.70   24.50
  -6 -13  -4  -12.30   22.20
  -6 -13  -4    5.60    5.30
   6 -13   4    3.20   16.80
   6 -13   4    0.90    3.40
  -6  13  -4  -23.60   28.70
   6 -14  -4   37.30   20.80
  -5 -14   4   59.09    7.00
   5 -14  -4   32.70   17.90
  -5 -14   4  103.59   27.70
  -5  14   4   -4.20   38.60
   4 -14  -4   21.30   15.30
  -4 -14   4   44.50   21.10
  -4  14   4  -19.40   34.60
  -3 -14   4  106.29    8.40
  -3 -14   4   88.09   24.50
   3 -14  -4   81.49   17.90
  -3  14   4   99.99   43.90
  -2 -14   4   21.10    3.90
   2 -14  -4    9.40   14.70
  -2 -14   4   14.40   15.90
  -2  14   4   54.09   34.70
   1 -14  -4   13.90   15.10
   1 -14  -4   11.70    4.10
  -1 -14   4   20.80    3.70
  -1 -14   4   24.80   16.70
  -1  14   4   -9.40   34.50
   0 -14   4   31.70   16.50
   0 -14  -4   22.60    4.80
   0 -14  -4   60.29   16.90
   0 -14   4   38.90    4.80
   0  14  -4   44.30   20.50
   0  14   4   18.70   34.30
  -1 -14  -4   36.10   17.80
  -1 -14  -4   43.80    6.00
   1 -14   4   41.20   15.80
   1 -14   4   43.40    4.80
   1  14   4   19.80   32.30
  -1  14  -4   51.69   22.90
   2 -14   4   65.79   17.20
  -2 -14  -4   31.90   16.80
  -2 -14  -4   59.79    6.70
   2 -14   4   49.80    5.10
   2  14   4   50.89   31.80
  -2  14  -4   75.09   28.00
  -3 -14  -4   -4.80   15.90
  -3 -14  -4    8.10    4.90
   3 -14   4   -1.20   15.10
  -3  14  -4   -3.80   26.50
  -4 -14  -4    2.70    5.10
  -4 -14  -4  -12.40   20.20
   4 -14   4   14.30   15.40
  -4  14  -4   -7.40   28.80
  -5 -14  -4   50.89   25.40
  -5 -14  -4   54.59    7.30
   5 -14   4   35.20   18.50
  -5  14  -4   49.60   33.40
   4 -15  -4   -6.70   18.00
  -4 -15   4   34.00   22.90
  -4  15   4   35.60   47.00
  -3 -15   4   57.29    6.10
  -3 -15   4   30.80   20.20
   3 -15  -4   51.19   19.20
  -3  15   4   48.50   48.20
  -2 -15   4   73.69   20.40
  -2 -15   4   42.60    5.30
   2 -15  -4   44.50   17.10
  -2  15   4   30.20   38.70
  -1 -15   4  132.89    9.20
  -1 -15   4   73.79   21.60
   1 -15  -4  126.09   10.30
   1 -15  -4  118.19   20.30
  -1  15   4   90.29   45.40
   0 -15   4   31.40    4.40
   0 -15  -4   28.20   17.10
   0 -15   4   13.30   16.80
   0 -15  -4   27.40    5.80
   0  15   4   -1.60   38.70
   1 -15   4    2.40    3.30
  -1 -15  -4   -6.50   19.40
  -1 -15  -4   -3.20    4.60
   1 -15   4    7.60   19.20
  -1  15  -4   -9.70   25.80
   1  15   4  -12.00   36.40
   2 -15   4   -0.10   17.10
  -2 -15  -4   -3.60    4.80
  -2 -15  -4   20.90   17.20
  -2  15  -4  -11.20   26.10
  -3 -15  -4   -3.80   20.00
   3 -15   4   44.40   18.10
  -3 -15  -4    1.40    5.40
  -3  15  -4  -11.60   30.40
  -4 -15  -4   36.60    6.80
   4 -15   4   30.10   19.40
  -4 -15  -4   49.40   21.20
  -4  15  -4   42.10   34.20
  -2 -16   4   19.80   22.50
   2 -16  -4   25.90   21.00
  -2 -16   4   12.40    4.30
  -2  16   4   31.30   43.30
  -1 -16   4    4.80    4.00
  -1 -16   4   13.70   22.80
   1 -16  -4   37.40   20.10
  -1  16   4  -13.50   39.90
   0 -16  -4   14.40    6.00
   0 -16   4   14.00    4.20
   0 -16   4  -10.30   19.00
   0 -16  -4  -23.30   20.50
   0  16   4  -16.80   45.20
  -1 -16  -4    7.70    5.60
  -1 -16  -4   33.30   23.80
   1 -16   4   -4.30   20.20
   2 -16   4   98.59   25.00
  -2 -16  -4   72.49   24.90
  11   0  -5  197.28   33.30
 -11   0   5  183.78   14.30
 -10   0   5   -5.00   20.70
  10   0  -5   -0.40   22.10
 -10   0   5   -0.60    4.90
 -10   0   5    2.30    2.80
  -9   0   5    0.40   16.70
  -9   0   5    3.80    2.00
   9   0  -5    6.00   17.30
  -9   0   5   -9.60    3.60
   8   0  -5    7.10   12.10
  -8   0   5    0.30    3.20
  -8   0   5    0.10   14.50
  -8   0   5    0.00    1.40
  -7   0   5 1190.88   62.19
  -7   0   5 1197.08   75.39
   7   0  -5 1251.27   69.89
  -7   0   5 1144.19   60.99
   7   0  -5 1179.38   60.79
  -6   0   5   -0.30    0.90
   6   0  -5    9.80    8.50
  -6   0   5    3.00   11.90
  -6   0   5    0.30    1.90
   6   0  -5    2.80    0.90
  -5   0   5 1672.13   80.29
   5   0  -5 1658.53   79.59
  -5   0   5 1578.04   79.59
  -5   0   5 1411.56   91.79
   5   0  -5 1657.43   85.59
   5   0  -5 1360.66   81.39
   4   0  -5    2.80    2.40
  -4   0   5   -1.60    1.10
  -4   0   5    0.50    2.30
  -4   0   5    0.80    0.70
  -4   0   5    1.80    5.20
   4   0  -5    1.10    1.00
   4   0  -5    0.80    0.60
   4   0  -5   -0.30    5.30
  -4   0   5    0.10   11.50
   3   0  -5 1865.61   91.59
  -3   0   5 1657.83   90.39
   3   0  -5 1870.61   94.49
   3   0  -5 1747.33   90.39
  -3   0   5 1693.63   90.69
   3   0  -5 1869.11   90.69
  -3   0   5 1724.33   93.39
  -2   0   5    2.50    3.40
  -2   0   5    0.70    1.50
   2   0  -5    6.30    4.30
  -2   0   5   -3.90    3.40
  -2   0   5    0.00    0.60
  -2   0   5    0.60    0.40
   2   0  -5   -1.40    0.50
   2   0  -5    0.00    0.90
   1   0  -5 3731.43  178.48
  -1   0   5 3468.85  179.88
   1   0  -5 3627.84  180.18
   1   0  -5 3484.05  178.28
  -1   0   5 3309.47  178.28
  -1   0   5 3400.86  178.58
   0   0   5    0.20    1.70
   0   0  -5    0.70    2.00
   0   0   5    0.10    3.30
   0   0   5   -0.60    0.50
   0   0  -5   -1.40    3.30
   0   0  -5    0.30    0.40
   0   0   5   -0.70    0.50
   0   0  -5   -0.10    0.40
  -1   0  -5 1367.66   75.09
   1   0   5 1313.07   76.29
   1   0   5 1321.37   67.89
   1   0   5 1307.57   67.99
   1   0   5 1423.46   68.09
  -1   0  -5 1357.46   67.99
   1   0   5 1196.98   68.29
  -1   0  -5 1346.37   68.09
   2   0   5    0.30    0.70
   2   0   5    2.90    5.10
  -2   0  -5    0.20    0.60
  -2   0  -5   -3.30    5.80
   2   0   5    3.50    7.30
   2   0   5    2.10    1.20
  -3   0  -5 2853.31  132.59
   3   0   5 2541.15  132.59
   3   0   5 2530.35  132.79
  -3   0  -5 2452.95  132.99
  -3   0  -5 2606.34  144.89
   4   0   5   -4.30    3.00
  -4   0  -5   -3.10    7.40
   4   0   5    5.60    2.40
  -4   0  -5    0.90    2.80
   4   0   5   -2.40    1.40
   4   0   5    3.90    8.70
  -4   0  -5   -0.30    7.30
  -4   0  -5    0.60    1.60
   4   0   5   -0.30    0.80
  -5   0  -5  227.08   13.60
   5   0   5  256.97   15.90
  -5   0  -5  245.18   15.10
   5   0   5  234.28   13.10
   5   0   5  225.78   13.10
  -5   0  -5  265.97   28.40
  -6   0  -5   11.70   10.30
  -6   0  -5    3.20   13.00
   6   0   5   -1.50    6.90
  -6   0  -5   -5.10    5.00
   6   0   5    0.70    1.20
   6   0   5    0.20    2.00
  -6   0  -5   -1.50    1.90
  -7   0  -5  693.63   40.30
   7   0   5  715.53   37.30
  -7   0  -5  772.72   60.79
  -7   0  -5  678.63   37.50
   7   0   5  684.93   41.70
  -8   0  -5    1.30   20.00
   8   0   5   12.20    9.10
  -8   0  -5   -0.20    2.90
  -8   0  -5   29.30   18.00
   9   0   5  169.58   10.20
  -9   0  -5  141.89   11.10
  -9   0  -5  129.39   34.60
   9   0   5  113.29   16.70
 -10   0  -5   -0.30    5.30
 -10   0  -5  -15.80   28.40
  10   0   5    2.50    3.00
  11  -1  -5  294.57   39.60
 -11  -1   5  311.77   20.50
 -11   1   5  307.97   20.40
  11   1  -5  260.37   37.30
 -10  -1   5   31.70   20.70
 -10  -1   5   27.50    5.30
  10  -1  -5   30.00   19.90
 -10  -1   5   14.50    3.40
  10   1  -5   -4.50   19.30
 -10   1   5   23.40   21.90
 -10   1   5    8.10    4.90
  -9  -1   5  282.87   15.80
  -9  -1   5  260.87   17.40
   9  -1  -5  318.27   34.60
  -9   1   5  277.07   17.50
  -9   1   5  347.87   38.40
  -9   1   5  285.37   15.60
   9   1  -5  307.57   31.20
  -8  -1   5  431.56   24.20
   8  -1  -5  417.26   22.10
   8  -1  -5  387.26   33.70
  -8  -1   5  505.55   37.10
  -8  -1   5  407.76   22.50
  -8   1   5  424.56   24.10
  -8   1   5  435.46   42.10
  -8   1   5  408.36   22.30
   8   1  -5  425.96   35.90
  -7  -1   5    1.70    2.30
  -7  -1   5  -10.00   11.20
   7  -1  -5   -3.40    9.60
   7  -1  -5   -0.60    1.00
  -7  -1   5    3.50    1.30
  -7   1   5    1.40    2.60
  -7   1   5   -4.20   13.00
   7   1  -5    6.80   11.10
  -7   1   5    0.80    1.10
  -6  -1   5  270.17   14.80
   6  -1  -5  288.47   14.60
  -6  -1   5  270.07   29.40
   6  -1  -5  280.47   23.70
  -6  -1   5  286.47   15.80
   6   1  -5  283.27   14.70
   6   1  -5  281.07   22.40
  -6   1   5  277.37   15.70
  -6   1   5  279.77   14.70
  -6   1   5  243.98   30.00
  -5  -1   5 2259.37  111.49
   5  -1  -5 2333.07  116.89
   5  -1  -5 2186.48  110.59
  -5  -1   5 2215.08  122.49
  -5  -1   5 2150.18  110.79
   5  -1  -5 2143.59  111.09
  -5   1   5 2228.58  110.69
  -5   1   5 2225.38  111.39
   5   1  -5 2289.27  116.79
   5   1  -5 2238.98  110.69
  -5   1   5 1948.01  123.79
   5   1  -5 1852.31  112.39
   4  -1  -5    2.40    1.00
  -4  -1   5   -1.10    5.70
   4  -1  -5    2.50    0.70
  -4  -1   5    3.80    0.90
  -4  -1   5   -0.20    2.20
  -4  -1   5    5.30    9.30
  -4  -1   5    2.50    1.40
   4  -1  -5   -2.70    4.90
   4  -1  -5   -0.50    2.40
  -4   1   5    2.30    2.10
  -4   1   5    2.70    0.70
   4   1  -5    2.60    1.10
  -4   1   5   -3.40    5.10
   4   1  -5    4.10    2.40
   4   1  -5    2.20    0.70
  -4   1   5    3.10    9.60
  -4   1   5    4.30    1.30
   4   1  -5    3.70    6.00
  -3  -1   5   35.30    6.00
   3  -1  -5   31.30    2.20
  -3  -1   5   25.70    2.00
   3  -1  -5   32.40    3.70
   3  -1  -5   32.10    6.40
  -3  -1   5   27.10    3.80
  -3  -1   5   25.90    2.30
  -3   1   5   29.50    2.40
   3   1  -5   21.30    6.60
  -3   1   5   38.10    6.40
  -3   1   5   28.60    1.90
   3   1  -5   30.40    2.30
   3   1  -5   31.70    2.00
   3   1  -5   32.20    3.30
  -3   1   5   26.80    3.80
   2  -1  -5   15.20    2.00
   2  -1  -5   12.60    1.20
  -2  -1   5    8.30    3.70
   2  -1  -5   17.40    5.30
  -2  -1   5    9.90    1.80
  -2  -1   5   11.50    1.30
  -2  -1   5   11.60    1.10
   2   1  -5   14.30    1.80
   2   1  -5   11.50    1.00
   2   1  -5    8.60    4.60
  -2   1   5    8.20    2.20
  -2   1   5   20.10    4.10
  -2   1   5   11.00    1.00
  -2   1   5   10.40    1.20
   2   1  -5   12.70    1.30
   1  -1  -5 2894.01  139.09
   1  -1  -5 2869.51  140.79
  -1  -1   5 2784.62  140.69
   1  -1  -5 2732.23  138.69
  -1  -1   5 2468.35  138.59
  -1  -1   5 2662.63  138.99
  -1  -1   5 2569.84  138.69
  -1   1   5 2757.12  140.49
  -1   1   5 2603.54  138.69
  -1   1   5 2746.43  139.19
   1   1  -5 2772.42  138.79
   1   1  -5 2759.22  138.89
   1   1  -5 2819.42  140.79
   0  -1   5   -2.00    3.10
   0  -1  -5    1.00    0.50
   0  -1  -5   -0.50    2.30
   0  -1   5    0.80    0.60
   0  -1   5    2.40    2.40
   0  -1  -5    0.90    3.50
   0  -1   5   -0.20    0.50
   0  -1  -5    0.60    0.50
   0   1  -5    3.90    4.10
   0   1   5    2.40    0.60
   0   1   5    4.60    2.30
   0   1  -5    3.00    2.50
   0   1  -5    0.60    0.40
   0   1  -5   -0.20    0.40
   0   1   5    0.90    4.20
   0   1   5    0.00    0.60
   1  -1   5  645.04   32.70
  -1  -1  -5  629.34   32.60
   1  -1   5  621.34   32.20
  -1  -1  -5  646.14   32.30
   1  -1   5  619.44   32.20
   1  -1   5  569.04   39.20
  -1  -1  -5  619.54   39.70
   1   1   5  614.34   32.10
   1   1   5  583.14   32.60
  -1   1  -5  722.73   39.20
   1   1   5  658.43   32.80
  -1   1  -5  622.54   32.20
   1   1   5  590.44   32.20
   1   1   5  619.84   40.50
  -2  -1  -5    1.80    1.50
   2  -1   5   -1.50    6.80
   2  -1   5    2.10    0.80
   2  -1   5    6.30    5.70
  -2  -1  -5    0.40    1.50
  -2  -1  -5    2.60    0.80
  -2  -1  -5   -0.10    1.30
   2  -1   5    2.40    1.20
   2  -1   5    3.60    1.20
  -2  -1  -5   -1.20    6.70
   2   1   5    3.40    0.90
  -2   1  -5   17.80    7.30
  -2   1  -5   -0.90    6.20
   2   1   5    3.00    6.90
   2   1   5    3.40    1.30
  -2   1  -5    3.20    0.70
  -3  -1  -5 1182.88   59.09
   3  -1   5 1110.89   58.79
   3  -1   5 1081.99   58.99
  -3  -1  -5 1074.59   59.19
   3  -1   5 1208.58   59.09
  -3  -1  -5 1169.48   58.79
  -3  -1  -5 1200.78   71.69
   3  -1   5 1159.78   71.29
   3   1   5 1140.49   58.79
  -3   1  -5 1116.89   69.79
   3   1   5 1088.49   58.99
  -3   1  -5 1197.98   59.19
  -4  -1  -5  171.08   21.30
  -4  -1  -5  179.38   11.00
   4  -1   5  168.48    9.60
   4  -1   5  185.68   11.40
   4  -1   5  162.98    9.70
   4  -1   5  163.08   10.50
  -4  -1  -5  173.98   10.20
   4   1   5  173.08    9.60
  -4   1  -5  150.28    9.90
   4   1   5  168.08    9.70
  -4   1  -5  147.69   20.50
  -4   1  -5  190.48   11.00
   4   1   5  171.08   10.50
   5  -1   5  726.33   36.70
  -5  -1  -5  734.33   53.99
  -5  -1  -5  722.83   38.30
   5  -1   5  709.13   36.90
   5  -1   5  693.23   38.90
  -5  -1  -5  687.73   37.20
   5   1   5  721.73   36.90
  -5   1  -5  728.03   38.20
  -5   1  -5  687.83   51.59
  -5   1  -5  644.84   37.00
   5   1   5  693.83   36.70
   6  -1   5  102.89    6.40
  -6  -1  -5  110.09   20.90
  -6  -1  -5  102.19   10.70
  -6  -1  -5   87.69    6.90
   6  -1   5   97.89    6.30
   6  -1   5   99.79   11.70
  -6   1  -5   99.99   21.50
  -6   1  -5   87.39    6.80
   6   1   5  101.59    6.40
  -6   1  -5  111.19   10.40
   7  -1   5    4.10    1.90
  -7  -1  -5   14.30   18.60
  -7  -1  -5    5.50    7.00
  -7  -1  -5    6.10    2.70
   7  -1   5   -2.90    8.50
  -7   1  -5   -2.90    7.40
  -7   1  -5    9.60   16.50
   7   1   5    5.10    2.00
  -7   1  -5   -1.20   18.60
  -7   1  -5   -0.40    2.30
   8  -1   5  206.88   20.30
   8  -1   5  201.98   11.60
  -8  -1  -5  200.68   36.00
  -8  -1  -5  184.08   12.30
  -8   1  -5  169.98   11.80
   8   1   5  197.28   11.60
  -8   1  -5  172.68   33.50
   9  -1   5   81.99   15.20
   9  -1   5  103.39    7.50
  -9  -1  -5  102.59   33.10
  -9  -1  -5   92.59    9.00
  -9   1  -5   83.89    8.40
   9   1   5  103.39    7.40
  -9   1  -5   93.99   30.20
  10  -1   5   13.90    3.50
 -10  -1  -5   35.70   35.90
 -10  -1  -5    8.50    5.60
 -10   1  -5   24.40   32.30
  10   1   5   15.90    3.70
 -10   1  -5   87.39   31.40
 -11  -2   5   34.40    6.80
 -11  -2   5   34.90    6.10
  11  -2  -5   24.70   23.30
 -11   2   5   35.70    6.90
  11   2  -5   21.00   24.60
 -11   2   5   46.40   26.90
  10  -2  -5  117.49   23.70
 -10  -2   5   62.99    8.10
 -10  -2   5   68.99    6.80
  10   2  -5   95.89   24.80
 -10   2   5   79.59    9.30
 -10   2   5  110.89   26.90
  -9  -2   5   14.90    4.40
  -9  -2   5   10.00    2.70
  -9  -2   5   20.80   15.30
   9  -2  -5   21.30   18.50
  -9   2   5   12.00    2.20
   9   2  -5   11.70   17.80
  -9   2   5   20.30   23.00
  -9   2   5   13.90    4.50
   8  -2  -5   -6.10   14.50
  -8  -2   5   33.10   12.90
  -8  -2   5   16.30    2.40
   8  -2  -5   14.70    1.80
  -8  -2   5   15.40    3.50
  -8   2   5   23.60   20.40
  -8   2   5   14.90    2.10
  -8   2   5   13.70    3.80
   8   2  -5    1.00   12.70
   7  -2  -5  409.56   31.30
  -7  -2   5  484.55   33.40
   7  -2  -5  411.36   21.40
  -7  -2   5  414.46   23.10
  -7  -2   5  416.26   21.90
  -7   2   5  404.66   21.50
  -7   2   5  403.16   22.80
   7   2  -5  397.66   31.00
  -7   2   5  364.46   38.60
  -6  -2   5  414.36   32.50
  -6  -2   5  384.16   21.10
   6  -2  -5  414.46   28.90
   6  -2  -5  413.56   19.90
  -6  -2   5  379.56   20.20
   6   2  -5  375.26   27.30
  -6   2   5  378.96   20.90
  -6   2   5  346.67   19.90
  -6   2   5  353.26   37.50
   5  -2  -5  241.48   12.80
  -5  -2   5  232.88   12.50
   5  -2  -5  211.98   18.50
  -5  -2   5  238.08   13.10
  -5  -2   5  232.68   23.80
  -5   2   5  234.58   13.00
  -5   2   5  184.78   27.10
   5   2  -5  244.48   12.40
  -5   2   5  243.68   12.20
   5   2  -5  197.88   14.10
   5   2  -5  261.37   18.90
   4  -2  -5  559.04   32.50
   4  -2  -5  610.24   35.90
   4  -2  -5  633.24   31.00
  -4  -2   5  617.34   31.30
  -4  -2   5  528.05   37.80
  -4  -2   5  578.94   35.10
  -4  -2   5  601.64   30.80
  -4   2   5  591.94   35.10
  -4   2   5  590.34   31.10
  -4   2   5  571.44   43.60
   4   2  -5  621.54   30.70
   4   2  -5  585.34   35.70
   4   2  -5  570.44   32.00
  -4   2   5  614.44   30.50
   4   2  -5  631.54   31.10
  -3  -2   5 2537.25  139.39
   3  -2  -5 2847.71  139.59
   3  -2  -5 3001.90  140.79
   3  -2  -5 2919.51  143.49
  -3  -2   5 2670.53  139.69
  -3  -2   5 2666.03  142.79
   3   2  -5 2931.11  140.29
   3   2  -5 2823.62  139.69
   3   2  -5 2928.71  143.59
   3   2  -5 2664.63  139.39
  -3   2   5 2536.05  139.19
  -3   2   5 2368.86  139.49
  -3   2   5 2731.33  142.49
  -2  -2   5 1853.91  102.79
   2  -2  -5 2025.60  102.29
  -2  -2   5 1938.31  104.99
   2  -2  -5 2130.39  105.39
   2  -2  -5 2136.79  103.09
   2   2  -5 2179.58  102.59
  -2   2   5 1769.92  103.19
   2   2  -5 2142.99  105.49
   2   2  -5 1913.01  102.19
   2   2  -5 2094.09  102.39
  -2   2   5 1892.41  102.19
  -2   2   5 2010.40  104.79
  -1  -2   5  129.49    6.90
   1  -2  -5  112.29    9.60
  -1  -2   5  117.99    6.80
   1  -2  -5  127.69    6.90
  -1  -2   5  130.09    7.10
   1  -2  -5  132.79    7.30
  -1  -2   5  124.89    9.70
  -1   2   5  125.89    6.80
   1   2  -5  136.89    7.00
  -1   2   5  135.69    7.60
  -1   2   5  114.29    9.70
   1   2  -5  136.29    6.90
   1   2  -5  134.79    6.80
  -1   2   5  119.49   11.10
   1   2  -5  107.29    9.50
   0  -2   5  535.45   29.00
   0  -2  -5  560.14   27.20
   0  -2   5  532.95   27.10
   0  -2   5  530.55   27.20
   0  -2   5  525.55   27.20
   0  -2  -5  516.05   32.30
   0  -2  -5  539.95   28.80
   0   2  -5  554.44   27.20
   0   2   5  468.25   33.00
   0   2  -5  537.65   27.20
   0   2   5  529.85   27.40
   0   2   5  558.64   28.90
   0   2   5  518.05   27.10
   0   2   5  468.05   27.60
  -1  -2  -5  417.56   30.60
  -1  -2  -5  425.56   23.30
  -1  -2  -5  376.36   22.80
   1  -2   5  429.16   22.30
  -1  -2  -5  452.55   22.40
   1  -2   5  437.46   22.30
   1  -2   5  420.16   28.80
   1   2   5  434.06   22.40
  -1   2  -5  459.55   22.30
   1   2   5  456.95   30.80
   1   2   5  402.56   22.70
   1   2   5  445.86   23.80
  -2  -2  -5  631.44   32.30
   2  -2   5  627.74   32.20
   2  -2   5  614.94   31.40
   2  -2   5  544.75   40.30
  -2  -2  -5  591.04   41.90
  -2  -2  -5  556.84   31.80
  -2  -2  -5  618.14   31.40
   2   2   5  582.74   31.70
  -2   2  -5  712.03   40.80
   2   2   5  607.94   31.40
  -2   2  -5  586.44   31.30
  -3  -2  -5 2016.50  112.59
   3  -2   5 2203.58  124.79
  -3  -2  -5 2041.10  112.29
   3  -2   5 2082.89  112.09
  -3  -2  -5 2450.05  127.09
   3  -2   5 2073.19  111.89
   3  -2   5 2296.37  112.79
  -3  -2  -5 2176.18  111.89
   3   2   5 2318.57  112.59
   3   2   5 2077.19  111.89
  -3   2  -5 2396.16  113.09
   4  -2   5  178.78   11.30
   4  -2   5  217.98   26.80
  -4  -2  -5  192.38   11.00
   4  -2   5  180.88   10.40
   4  -2   5  182.68   10.50
  -4  -2  -5  201.88   23.40
   4  -2   5  200.18   12.80
  -4  -2  -5  172.28   12.30
   4  -2   5  205.38   22.60
   4   2   5  181.48   11.30
   4   2   5  182.98   10.30
  -4   2  -5  201.58   21.90
  -4   2  -5  188.18   12.70
   4   2   5  174.08   10.50
  -5  -2  -5   15.80    2.70
  -5  -2  -5   30.90   13.30
   5  -2   5   16.70    6.10
   5  -2   5   16.40    2.20
   5  -2   5   12.80    2.00
  -5  -2  -5   20.90    5.10
   5   2   5   15.90    2.10
   5   2   5   26.60   12.90
  -5   2  -5   20.50    5.30
  -5   2  -5   22.40   11.00
   6  -2   5   18.80    2.60
   6  -2   5   26.30    2.80
  -6  -2  -5   15.30    6.40
  -6  -2  -5   20.60    3.10
  -6  -2  -5    9.30   14.20
   6  -2   5   23.90    8.50
  -6   2  -5   10.00   13.00
  -6   2  -5   31.70    6.80
   6   2   5   21.10    2.60
  -7  -2  -5  486.05   26.50
   7  -2   5  494.55   25.40
   7  -2   5  450.75   31.20
  -7  -2  -5  473.75   29.90
   7  -2   5  479.85   26.00
  -7  -2  -5  487.15   49.70
  -7   2  -5  475.25   30.50
  -7   2  -5  467.15   45.40
   7   2   5  483.05   25.90
   8  -2   5    7.70    9.60
   8  -2   5    2.70    2.10
  -8  -2  -5    2.50    3.20
  -8  -2  -5    8.00   22.60
  -8   2  -5   25.10   19.10
  -8   2  -5   -6.40   18.90
   8   2   5    3.10    2.20
  -9  -2  -5   14.80    4.50
  -9  -2  -5   25.60   27.70
   9  -2   5   14.50    2.90
   9  -2   5   22.90   12.80
  -9   2  -5   11.70   24.40
   9   2   5   17.30    3.30
  -9   2  -5   78.19   25.30
 -10  -2  -5   27.30    6.40
  10  -2   5   30.20    4.30
 -10  -2  -5   23.70   36.60
 -10   2  -5   28.00   31.50
  10   2   5   33.60    4.70
  11  -3  -5   32.50   25.30
 -11  -3   5   39.80    7.30
 -11  -3   5   43.60    5.60
 -11   3   5   74.49   33.10
 -11   3   5   35.80    7.60
  11   3  -5   34.60   27.50
 -10  -3   5  171.68   11.30
 -10  -3   5  190.58   14.00
  10  -3  -5  152.38   26.00
 -10   3   5  180.28   34.20
 -10   3   5  201.18   37.10
  10   3  -5  177.58   28.80
 -10   3   5  174.98   13.60
  -9  -3   5  121.79    8.40
  -9  -3   5  121.79   10.30
   9  -3  -5  114.99   22.80
  -9   3   5  129.09   31.70
  -9   3   5  124.09   10.30
   9   3  -5  113.79   20.20
  -8  -3   5  557.94   29.00
   8  -3  -5  562.34   42.10
  -8  -3   5  528.25   30.30
  -8   3   5  549.45   30.20
  -8   3   5  562.04   28.40
   8   3  -5  519.85   40.90
  -8   3   5  511.05   53.19
  -7  -3   5   -3.80   10.80
   7  -3  -5    7.60   10.80
  -7  -3   5   -0.70    2.70
  -7  -3   5    3.20    1.50
  -7   3   5    3.50   17.40
  -7   3   5    3.30    1.40
   7   3  -5  -10.90   10.80
  -7   3   5    4.20    2.50
   6  -3  -5  186.48   18.40
  -6  -3   5  175.68   10.90
  -6  -3   5  180.88   10.10
   6   3  -5  206.98   18.40
  -6   3   5  182.48    9.60
  -6   3   5  179.08   28.00
  -6   3   5  174.18   10.70
  -5  -3   5  501.75   25.80
  -5  -3   5  500.55   26.40
  -5  -3   5  508.35   31.70
   5  -3  -5  522.05   32.00
   5  -3  -5  510.05   25.90
  -5   3   5  470.45   40.80
   5   3  -5  482.85   31.70
  -5   3   5  499.05   26.20
   5   3  -5  434.26   27.10
  -5   3   5  510.55   25.40
   4  -3  -5  533.25   31.10
   4  -3  -5  574.14   29.40
  -4  -3   5  574.84   29.40
  -4  -3   5  531.35   34.20
   4  -3  -5  543.25   34.20
  -4  -3   5  561.44   29.70
  -4  -3   5  532.55   34.20
  -4   3   5  585.14   29.60
   4   3  -5  587.14   34.40
   4   3  -5  591.04   29.60
  -4   3   5  592.84   29.00
  -4   3   5  528.75   33.60
   4   3  -5  565.64   30.30
  -4   3   5  537.55   43.00
   4   3  -5  604.54   29.30
   3  -3  -5 4503.35  221.58
  -3  -3   5 4372.96  221.28
  -3  -3   5 4009.10  217.68
   3  -3  -5 4299.47  217.48
  -3  -3   5 3852.11  217.38
   3  -3  -5 4634.74  218.88
   3   3  -5 4257.17  217.58
  -3   3   5 4071.09  217.48
  -3   3   5 4358.06  220.88
   3   3  -5 4035.70  217.38
   3   3  -5 4485.65  217.98
   3   3  -5 4426.96  221.58
  -2  -3   5   62.29    3.50
  -2  -3   5   45.00    6.80
   2  -3  -5   62.39    3.50
   2  -3  -5   58.09    7.70
  -2  -3   5   55.29    3.70
  -2  -3   5   51.89    4.20
   2  -3  -5   67.99    4.40
  -2   3   5   61.09    5.20
   2   3  -5   64.59    3.80
  -2   3   5   59.59    3.50
   2   3  -5   63.99    3.60
   2   3  -5   52.69    7.90
   2   3  -5   62.89    3.50
  -2   3   5   66.39    6.50
  -2   3   5   57.69    7.40
  -2   3   5   52.19    4.00
  -1  -3   5   14.50    5.10
   1  -3  -5    5.10    1.10
  -1  -3   5    0.10    4.00
  -1  -3   5    4.40    0.80
  -1  -3   5    4.00    0.70
   1  -3  -5   13.40    4.70
   1  -3  -5    8.60    2.70
   1  -3  -5    4.00    0.70
  -1  -3   5    4.50    0.90
  -1   3   5    3.40    1.50
  -1   3   5    8.50    3.80
  -1   3   5    3.20    0.60
   1   3  -5    3.30    0.60
  -1   3   5    6.70    4.50
  -1   3   5    3.30    1.20
   1   3  -5    3.40    0.60
   1   3  -5    2.30    0.70
   0  -3   5    4.90    0.90
   0  -3   5   21.20    6.00
   0  -3   5    9.50    4.80
   0  -3  -5    8.80    1.20
   0  -3   5    7.60    0.90
   0  -3  -5    9.00    3.30
   0  -3   5    8.20    0.90
   0  -3  -5    7.10    4.90
   0  -3  -5    6.30    1.40
   0   3   5    8.70    1.40
   0   3   5    8.00    0.90
   0   3   5    7.10    1.40
   0   3  -5   29.20    8.10
   0   3  -5    9.60    1.00
   0   3   5    9.80    3.90
   0   3  -5    8.00    0.90
   1  -3   5  634.34   33.30
   1  -3   5  653.73   33.30
   1  -3   5  647.04   39.40
  -1  -3  -5  604.84   41.50
  -1  -3  -5  657.23   35.10
   1  -3   5  646.84   33.20
  -1  -3  -5  669.83   33.40
  -1  -3  -5  618.74   33.90
  -1   3  -5  663.13   33.30
   1   3   5  681.53   35.70
   1   3   5  657.83   33.50
   1   3   5  624.94   33.70
  -2  -3  -5  400.76   22.30
   2  -3   5  401.86   20.40
   2  -3   5  389.66   20.30
   2  -3   5  388.16   22.10
  -2  -3  -5  399.36   20.40
   2  -3   5  353.26   28.90
  -2  -3  -5  409.26   31.70
  -2  -3  -5  382.66   21.00
   2   3   5  384.36   20.40
   2   3   5  382.56   20.70
   3  -3   5  687.33   37.80
   3  -3   5  665.43   48.30
   3  -3   5  687.33   36.40
  -3  -3  -5  714.73   36.30
  -3  -3  -5  714.13   38.80
  -3  -3  -5  753.32   50.19
  -3  -3  -5  691.53   36.90
   3  -3   5  756.62   47.00
   3  -3   5  629.44   36.50
   3   3   5  697.13   36.30
   3   3   5  696.23   36.60
  -3   3  -5  723.73   38.60
   3   3   5  686.13   37.00
  -3   3  -5  753.32   46.60
  -4  -3  -5  174.48   21.50
  -4  -3  -5  127.19    7.80
   4  -3   5  120.19   10.90
  -4  -3  -5  114.59   10.70
   4  -3   5  124.19    8.10
   4  -3   5  122.29    7.20
   4  -3   5  125.19   22.20
   4  -3   5  109.49    7.30
  -4   3  -5  114.49   16.90
   4   3   5  122.49    7.50
   4   3   5  127.99    7.10
  -4   3  -5  124.09   11.20
   4   3   5  107.99    8.10
  -5  -3  -5  313.47   19.80
  -5  -3  -5  342.87   34.60
   5  -3   5  309.87   17.00
   5  -3   5  302.47   16.80
  -5  -3  -5  309.27   17.50
   5  -3   5  333.57   21.10
  -5   3  -5  323.17   20.30
   5   3   5  313.27   16.80
  -5   3  -5  264.77   28.20
   6  -3   5  350.06   19.20
  -6  -3  -5  361.66   20.30
  -6  -3  -5  355.86   23.10
   6  -3   5  367.16   25.00
  -6  -3  -5  422.06   40.90
   6  -3   5  347.37   19.70
  -6   3  -5  368.76   23.60
  -6   3  -5  360.06   35.00
   6   3   5  356.76   19.50
   7  -3   5    3.80    7.90
   7  -3   5    0.60    2.00
   7  -3   5    2.10    1.90
  -7  -3  -5    1.70    2.80
  -7  -3  -5   -0.70    8.80
  -7  -3  -5    2.90   18.20
  -7   3  -5   -6.50    9.70
   7   3   5    1.40    1.80
  -7   3  -5   12.10   18.10
  -7   3  -5   -9.50   16.90
   8  -3   5  288.87   16.60
  -8  -3  -5  290.07   17.50
  -8  -3  -5  259.07   43.20
   8  -3   5  290.87   24.30
  -8   3  -5  299.07   42.90
   8   3   5  293.57   16.60
   9  -3   5   20.60   13.70
   9  -3   5   19.40    3.20
  -9  -3  -5   39.40   27.60
  -9  -3  -5   16.60    4.90
   9   3   5   25.60    3.70
  -9   3  -5   66.09   28.50
  -9   3  -5    8.70   22.30
  10  -3   5   52.49    5.80
 -10  -3  -5   32.80   33.30
 -10  -3  -5   52.79    7.40
  10   3   5   62.49    6.30
 -10   3  -5   34.60   30.90
 -11  -4   5   31.50    5.20
 -11  -4   5   23.10    6.60
  11  -4  -5  -12.40   23.50
 -11   4   5   19.10    7.40
 -10  -4   5   -7.50    5.10
 -10  -4   5    3.40    3.60
  10  -4  -5  -10.20   20.40
 -10   4   5   -7.70   29.40
  10   4  -5  -12.40   19.70
 -10   4   5   -6.00    5.00
  -9  -4   5  360.16   22.00
  -9  -4   5  371.26   20.30
   9  -4  -5  364.36   38.00
  -9   4   5  336.07   38.50
  -9   4   5  371.46   21.90
   9   4  -5  334.87   36.80
  -9   4   5  375.06   51.39
  -8  -4   5   26.10    3.20
   8  -4  -5   25.50   14.10
  -8  -4   5   19.40    4.70
  -8   4   5   22.00    2.40
  -8   4   5   21.10    4.30
  -8   4   5  -19.30   20.60
   8   4  -5   40.30   15.90
  -7  -4   5    7.00    2.00
  -7  -4   5   21.60   11.70
   7  -4  -5   11.60   10.40
  -7  -4   5    0.50    3.00
  -7   4   5  -17.20   21.40
   7   4  -5    4.80   11.50
  -7   4   5   -1.00    2.40
  -7   4   5    8.90    1.40
   6  -4  -5  134.79   16.10
  -6  -4   5  132.59    7.60
  -6  -4   5  141.39    8.60
   6   4  -5   98.39   10.10
  -6   4   5  117.99   25.20
  -6   4   5  128.79    6.80
  -6   4   5  126.99    8.10
   6   4  -5  137.59   15.90
  -5  -4   5  533.95   26.90
   5  -4  -5  545.15   33.10
   5  -4  -5  527.45   26.80
  -5  -4   5  520.15   27.40
   5   4  -5  497.45   32.80
  -5   4   5  511.65   27.10
  -5   4   5  456.25   43.10
   5   4  -5  459.75   27.90
  -5   4   5  535.65   26.30
  -4  -4   5  472.15   24.90
   4  -4  -5  508.05   24.90
  -4  -4   5  477.55   25.30
   4  -4  -5  462.85   29.90
  -4   4   5  494.75   24.50
  -4   4   5  418.06   38.80
  -4   4   5  475.25   25.00
   4   4  -5  463.45   24.80
   4   4  -5  482.15   25.70
   4   4  -5  490.05   30.00
   4   4  -5  478.25   25.10
  -3  -4   5 4017.30  215.38
  -3  -4   5 3909.51  214.38
   3  -4  -5 4326.37  218.48
   3  -4  -5 4294.37  215.68
  -3  -4   5 4106.09  214.58
   3  -4  -5 4392.66  214.28
  -3  -4   5 4292.57  218.68
  -3   4   5 3738.13  214.48
   3   4  -5 4456.75  214.58
   3   4  -5 4659.43  214.78
   3   4  -5 4133.19  214.28
  -3   4   5 4202.98  214.38
  -3   4   5 4228.68  218.18
  -2  -4   5 2606.84  150.58
  -2  -4   5 2991.80  153.88
  -2  -4   5 2791.92  150.28
  -2  -4   5 2914.91  150.38
   2  -4  -5 3011.70  150.18
   2  -4  -5 3115.09  153.88
   2  -4  -5 3304.07  151.28
  -2   4   5 2703.03  151.38
  -2   4   5 2733.13  150.48
  -2   4   5 2904.81  150.18
   2   4  -5 3070.89  150.28
   2   4  -5 3154.28  150.38
  -2   4   5 3053.39  153.88
   2   4  -5 2966.10  150.18
   1  -4  -5  160.38    8.50
  -1  -4   5  164.58    8.70
   1  -4  -5  163.68   11.70
   1  -4  -5  174.48   12.50
  -1  -4   5  155.78    8.70
   1  -4  -5  172.98    9.20
  -1  -4   5  158.78    8.60
  -1  -4   5  164.58   12.80
  -1   4   5  154.68    8.50
   1   4  -5  171.68    8.70
  -1   4   5  162.68    9.60
  -1   4   5  143.29   12.20
  -1   4   5  141.99    9.00
   1   4  -5  163.48    8.50
   1   4  -5  168.88    8.60
   0  -4   5 1008.00   52.29
   0  -4   5  998.70   52.19
   0  -4  -5  936.91   58.19
   0  -4  -5 1041.30   54.89
   0  -4  -5  981.70   52.89
   0  -4  -5 1079.39   52.49
   0   4   5 1066.09   52.69
   0   4   5 1000.40   52.19
   0   4  -5 1082.59   52.29
   0   4   5  965.60   52.69
   0   4  -5 1038.10   52.19
   0   4  -5 1023.60   52.19
   0   4   5 1054.99   55.49
  -1  -4  -5  150.98    7.80
  -1  -4  -5  128.89   16.50
  -1  -4  -5  136.99    8.50
   1  -4   5  142.49   14.00
   1  -4   5  143.79    7.60
   1  -4   5  142.99    7.50
  -1  -4  -5  147.99   11.70
   1  -4   5  127.09   12.20
   1  -4   5  150.68   14.20
   1  -4   5  141.79    7.70
   1   4   5  131.29    8.00
   1   4   5  131.69    7.80
   1   4   5  153.88   12.20
   2  -4   5  230.48   15.70
  -2  -4  -5  240.38   12.50
   2  -4   5  205.38   20.40
   2  -4   5  223.18   20.80
   2  -4   5  243.78   12.40
   2  -4   5  235.28   12.20
  -2  -4  -5  239.58   16.10
   2  -4   5  232.58   12.50
  -2  -4  -5  233.18   13.20
   2   4   5  230.98   12.50
   2   4   5  230.38   12.80
   3  -4   5  861.81   44.20
  -3  -4  -5  861.11   44.10
   3  -4   5  842.12   46.40
  -3  -4  -5  949.51   47.90
  -3  -4  -5  854.31   44.80
   3  -4   5  780.62   55.59
   3  -4   5  796.12   55.39
  -3   4  -5  868.61   47.40
   3   4   5  878.11   44.90
   3   4   5  859.01   44.10
   3   4   5  836.32   44.40
   4  -4   5   63.09    5.50
   4  -4   5   57.09   17.90
  -4  -4  -5   63.29    7.90
   4  -4   5   55.79    4.00
   4  -4   5   57.89    4.50
   4  -4   5   53.39    8.10
  -4  -4  -5   57.09    4.90
   4   4   5   56.99    3.90
  -4   4  -5   75.09   13.10
  -4   4  -5   58.19    8.30
  -5  -4  -5  594.04   32.00
   5  -4   5  585.64   31.40
   5  -4   5  581.44   31.10
   5  -4   5  626.54   35.20
  -5  -4  -5  560.64   34.50
   5   4   5  619.34   31.30
  -5   4  -5  598.04   34.80
  -5   4  -5  597.14   44.10
  -6  -4  -5   90.79    7.20
  -6  -4  -5   88.99   10.70
   6  -4   5   88.59   11.40
   6  -4   5   89.89    6.00
   6  -4   5   93.19    6.40
  -6   4  -5   86.69   11.10
  -6   4  -5  100.99   19.00
   6   4   5  102.69    6.20
  -7  -4  -5   64.79    6.70
  -7  -4  -5   44.10   12.60
   7  -4   5   62.19    5.20
  -7  -4  -5   79.79   23.70
   7  -4   5   53.29    4.60
   7  -4   5   82.09   11.50
   7   4   5   63.99    4.90
  -7   4  -5   54.49   19.30
  -7   4  -5   67.29   13.60
   8  -4   5   -8.10   10.20
  -8  -4  -5    4.40    3.80
   8  -4   5    0.00    2.20
  -8  -4  -5   -5.50   21.70
  -8   4  -5  -12.20   18.60
  -8   4  -5   -2.40   16.80
   8   4   5    2.30    2.30
  -9  -4  -5  124.39   34.10
   9  -4   5  106.19   18.60
   9  -4   5  104.49    8.10
  -9  -4  -5  122.39   10.20
  -9   4  -5  109.39   31.20
   9   4   5  113.39    8.10
  10  -4   5    0.00    3.00
 -10  -4  -5    3.30    5.50
 -10  -4  -5   -7.70   31.30
  10   4   5    6.00    3.60
 -10   4  -5    4.90   31.00
 -10   4  -5   17.90   31.30
 -10  -5   5   15.70    5.50
 -10  -5   5    7.20    3.80
  10  -5  -5   -5.30   20.50
 -10   5   5    5.90   28.00
 -10   5   5   14.40    5.90
  -9  -5   5  306.97   16.90
  -9  -5   5  291.67   19.00
   9  -5  -5  258.87   32.50
  -9   5   5  300.87   48.40
  -9   5   5  287.07   18.30
   8  -5  -5   10.10   14.10
  -8  -5   5    6.90    3.80
  -8  -5   5    4.70    2.10
  -8   5   5   51.89   27.30
  -8   5   5    8.40    3.70
  -8   5   5    0.60   14.10
  -7  -5   5  461.25   23.80
  -7  -5   5  446.36   25.00
   7  -5  -5  471.35   35.30
  -7   5   5  372.56   47.00
  -7   5   5  423.16   35.70
  -7   5   5  450.15   24.40
  -6  -5   5    8.00    1.90
   6  -5  -5   -1.70    9.80
  -6  -5   5    6.00    2.30
  -6   5   5    8.00    0.90
  -6   5   5    6.30    1.50
   6   5  -5   11.70    4.60
  -6   5   5   17.60   20.10
  -6   5   5    5.50    2.10
  -6   5   5    2.40    9.50
  -5  -5   5   54.09    3.90
   5  -5  -5   57.59    4.00
  -5  -5   5   50.79    4.60
   5  -5  -5   62.09   10.60
  -5   5   5   43.30   19.10
  -5   5   5   46.00    3.70
  -5   5   5   59.09    3.10
   5   5  -5   52.09    5.40
  -5   5   5   55.59    9.10
  -5   5   5   60.19    4.40
   4  -5  -5    3.70    1.10
   4  -5  -5    4.60    5.60
  -4  -5   5    4.30    1.50
  -4  -5   5    2.30    1.00
  -4   5   5    2.60    1.30
   4   5  -5    4.40    1.80
   4   5  -5    1.40    1.10
  -4   5   5   13.40   12.50
  -4   5   5    3.40    0.50
  -4   5   5    0.80    2.30
  -4   5   5    3.90    1.50
   3  -5  -5 2449.75  129.49
  -3  -5   5 2437.76  128.49
  -3  -5   5 2373.16  128.29
  -3  -5   5 2314.17  132.59
   3  -5  -5 2553.84  132.49
   3  -5  -5 2610.74  128.09
  -3   5   5 2432.56  132.59
  -3   5   5 2331.77  128.19
  -3   5   5 2479.65  128.09
   3   5  -5 2749.32  128.29
   3   5  -5 2433.56  128.09
  -3   5   5 2809.82  145.19
   3   5  -5 2718.73  128.39
  -2  -5   5  124.19   12.90
  -2  -5   5  132.29    7.80
  -2  -5   5  116.89   12.10
   2  -5  -5  153.18    8.60
   2  -5  -5  138.89   11.90
  -2  -5   5  133.29    7.70
   2  -5  -5  147.29    7.50
  -2   5   5  136.39   13.40
   2   5  -5  145.59    7.60
   2   5  -5  146.19    7.70
   2   5  -5  153.78    7.50
  -2   5   5  140.69    7.90
  -2   5   5  116.69    9.00
   1  -5  -5 1353.36   77.99
  -1  -5   5 1461.55   77.59
   1  -5  -5 1681.03   78.09
   1  -5  -5 1515.65   80.89
  -1  -5   5 1499.05   77.49
   1  -5  -5 1572.94   81.19
  -1  -5   5 1495.35   82.79
  -1   5   5 1508.45   81.39
   1   5  -5 1602.44   77.59
  -1   5   5 1439.96   77.39
  -1   5   5 1523.15   77.79
  -1   5   5 1521.05   78.49
   1   5  -5 1562.44   77.49
   0  -5   5   18.30    1.50
   0  -5  -5   15.40    7.60
   0  -5   5   21.90    8.70
   0  -5   5   18.30    1.70
   0  -5  -5   20.90    1.90
   0  -5   5   21.30    1.70
   0  -5  -5   17.20    2.40
   0  -5  -5   24.80    5.70
   0   5  -5   21.90    1.70
   0   5  -5   20.80    1.50
   0   5   5   18.00    1.50
   0   5   5   21.70    2.30
   0   5   5   29.20    6.20
   0   5  -5   17.80    1.50
   0   5   5   22.20    2.50
   1  -5   5  873.71   46.40
   1  -5   5  916.31   46.40
   1  -5   5  935.01   50.69
   1  -5   5  898.81   46.30
  -1  -5  -5  865.21   47.10
  -1  -5  -5  927.91   49.90
  -1  -5  -5  919.41   46.50
   1  -5   5  884.81   55.29
   1   5   5  901.71   50.69
   1   5   5  921.11   46.70
   1   5   5  909.21   46.80
  -2  -5  -5  276.17   17.60
   2  -5   5  197.48   23.20
   2  -5   5  239.88   12.20
   2  -5   5  236.88   16.70
  -2  -5  -5  229.28   13.10
  -2  -5  -5  230.38   12.40
   2  -5   5  197.38   19.80
   2  -5   5  230.18   12.00
   2  -5   5  225.78   12.40
   2   5   5  233.38   12.70
   2   5   5  230.38   12.40
   2   5   5  231.18   13.00
  -3  -5  -5    0.90    1.00
   3  -5   5    2.10    0.70
  -3  -5  -5    0.40    6.40
   3  -5   5   -3.60    4.60
   3  -5   5   -3.10   11.80
  -3  -5  -5    4.40    1.80
   3  -5   5   -0.80    1.00
   3  -5   5    1.60    0.90
   3  -5   5    1.60   14.80
  -3   5  -5    9.20    7.90
   3   5   5    1.50    1.00
  -3   5  -5    4.90    6.60
   3   5   5   -0.40    2.20
   4  -5   5   81.99    6.80
   4  -5   5   88.59    5.50
   4  -5   5   87.09    4.80
  -4  -5  -5   87.49   10.00
  -4  -5  -5   90.59    6.30
   4  -5   5   86.69   11.10
   4  -5   5   76.89   21.30
   4  -5   5   78.99    5.70
  -4   5  -5   69.79   10.50
   4   5   5   88.09    5.30
  -4   5  -5  104.79   15.40
  -5  -5  -5  169.78   15.80
   5  -5   5  153.58   13.60
   5  -5   5  151.98    9.00
  -5  -5  -5  159.98    9.70
   5  -5   5  144.09    8.80
  -5   5  -5  168.38   16.40
  -5   5  -5  163.68   19.20
   5   5   5  143.89    8.70
  -6  -5  -5   11.70   10.00
   6  -5   5    2.70    1.80
   6  -5   5   -6.40    6.80
   6  -5   5    2.10    1.60
  -6  -5  -5    4.30    2.70
  -6   5  -5    0.00   10.50
  -6   5  -5   -5.50   13.40
   6   5   5    4.90    1.50
  -6   5  -5   -3.80   10.10
   7  -5   5  124.19    8.10
  -7  -5  -5  111.89    9.20
   7  -5   5  124.09   14.00
   7   5   5  119.49    7.80
  -7   5  -5  114.19   22.90
  -8  -5  -5    4.50    4.00
   8  -5   5   -3.30   11.20
   8  -5   5    0.40    2.20
  -8   5  -5    3.90   15.70
   8   5   5    3.10    2.30
  -8   5  -5    4.00   20.60
  -9  -5  -5  190.08   13.70
   9  -5   5  183.98   12.00
  -9  -5  -5  132.09   39.20
   9  -5   5  191.88   27.10
   9   5   5  197.68   12.00
  -9   5  -5  216.78   41.00
  10  -5   5    0.60    3.10
 -10  -5  -5   -1.60    5.80
 -10  -5  -5   -5.40   33.20
 -10   5  -5    5.70   28.40
 -10   5  -5    0.50   23.80
  10   5   5    1.50    3.50
 -10  -6   5   37.40    7.00
 -10  -6   5   27.60    4.80
  10  -6  -5    7.70   20.80
 -10   6   5   25.70   30.50
 -10   6   5   19.70    6.70
   9  -6  -5  196.68   26.30
  -9  -6   5  185.88   13.50
  -9  -6   5  184.78   11.40
  -9   6   5  149.19   13.10
  -9   6   5  170.58   41.30
   8  -6  -5   44.00   16.10
  -8  -6   5   40.90    4.70
  -8  -6   5   39.50    5.30
  -8   6   5   57.89   28.90
  -8   6   5   38.40    5.00
  -7  -6   5  131.69    8.20
  -7  -6   5  130.09    9.80
   7  -6  -5  115.99   17.90
  -7   6   5  103.69   17.40
  -7   6   5  140.09   36.30
  -7   6   5  130.09    8.80
  -6  -6   5  613.54   32.80
   6  -6  -5  609.44   31.70
  -6  -6   5  643.64   32.00
   6  -6  -5  661.23   40.80
  -6   6   5  645.34   32.30
  -6   6   5  538.75   56.99
   6   6  -5  559.64   33.00
  -6   6   5  553.84   36.20
   5  -6  -5   91.09    6.00
  -5  -6   5   98.49    6.90
   5  -6  -5   98.69   13.10
  -5  -6   5  101.19    6.20
  -5   6   5  100.39   24.60
  -5   6   5  104.69    6.50
   5   6  -5   97.19    7.20
  -4  -6   5  110.69    6.90
  -4  -6   5  103.59    6.50
   4  -6  -5  105.59   12.50
   4  -6  -5  110.49    6.20
  -4   6   5  106.19    6.10
  -4   6   5  117.09    6.70
   4   6  -5  113.79    6.80
  -4   6   5  110.99   23.70
  -4   6   5  105.79    5.70
   3  -6  -5  220.38   13.80
   3  -6  -5  232.18   12.00
  -3  -6   5  223.48   12.50
   3  -6  -5  189.18   16.70
  -3  -6   5  219.68   12.30
   3   6  -5  236.28   12.40
  -3   6   5  250.87   27.80
  -3   6   5  222.68   12.20
   3   6  -5  243.28   12.10
  -3   6   5  233.68   12.20
   2  -6  -5  466.05   28.30
  -2  -6   5  466.95   24.20
  -2  -6   5  470.75   28.80
   2  -6  -5  507.15   25.10
   2  -6  -5  465.95   23.80
  -2  -6   5  418.66   30.40
  -2  -6   5  462.25   24.10
   2   6  -5  461.45   24.00
  -2   6   5  474.85   24.20
   2   6  -5  512.85   24.10
  -2   6   5  456.25   23.80
   2   6  -5  464.25   23.70
  -2   6   5  380.16   25.30
  -2   6   5  427.06   30.30
  -1  -6   5 1533.95   74.29
   1  -6  -5 1593.14   74.99
  -1  -6   5 1427.26   74.39
  -1  -6   5 1425.36   74.49
   1  -6  -5 1414.46   78.09
   1  -6  -5 1374.86   78.39
  -1  -6   5 1334.17   81.39
   1  -6  -5 1391.06   74.99
  -1   6   5 1414.56   75.49
   1   6  -5 1558.64   74.39
  -1   6   5 1509.45   74.69
  -1   6   5 1477.95   79.69
   1   6  -5 1509.25   74.39
   1   6  -5 1399.76   74.09
  -1   6   5 1447.96   74.19
   0  -6   5  477.05   24.70
   0  -6  -5  450.85   25.40
   0  -6  -5  493.55   25.00
   0  -6  -5  529.55   33.50
   0  -6  -5  424.66   28.30
   0  -6   5  473.25   24.60
   0  -6   5  477.75   24.70
   0   6   5  463.35   24.50
   0   6   5  458.45   25.00
   0   6  -5  492.25   24.70
   0   6   5  487.85   25.40
   0   6  -5  509.75   24.70
   0   6   5  453.45   29.90
   1  -6   5 1565.74   78.79
  -1  -6  -5 1603.54   82.79
   1  -6   5 1517.35   78.79
   1  -6   5 1512.55   78.69
   1  -6   5 1322.37   89.49
   1  -6   5 1566.74   83.49
  -1  -6  -5 1602.04   78.99
  -1  -6  -5 1532.95   79.59
   1   6   5 1544.75   79.19
   1   6   5 1612.54   79.29
   1   6   5 1546.35   79.09
  -1   6  -5 1557.64   78.69
   2  -6   5  830.82   41.60
  -2  -6  -5  829.92   41.80
  -2  -6  -5  818.12   42.60
  -2  -6  -5  819.32   45.90
   2  -6   5  851.21   41.50
   2  -6   5  820.42   41.80
   2  -6   5  810.42   45.80
   2  -6   5  673.03   54.19
   2  -6   5  778.92   50.59
   2   6   5  813.92   42.30
   2   6   5  808.82   41.80
   3  -6   5    0.90    1.00
  -3  -6  -5   -4.70    6.00
   3  -6   5   -6.60    4.60
   3  -6   5    2.50    0.80
   3  -6   5    3.20   11.00
  -3  -6  -5    1.10    1.80
   3  -6   5    3.90    1.10
  -3  -6  -5    2.20    1.10
  -3   6  -5    7.40    7.40
   3   6   5    3.20    2.10
  -3   6  -5   16.20   10.30
   3   6   5    2.50    1.00
   4  -6   5  225.98   16.70
   4  -6   5  215.98   11.50
   4  -6   5  193.98   12.20
  -4  -6  -5  230.08   13.00
  -4  -6  -5  201.88   19.00
   4  -6   5  200.28   34.70
   4  -6   5  220.98   12.20
   4  -6   5  232.48   13.20
  -4   6  -5  227.68   20.70
   4   6   5  231.48   12.10
  -5  -6  -5   42.40    4.80
   5  -6   5   34.80    2.40
   5  -6   5   35.10    3.80
   5  -6   5   36.90    7.80
   5  -6   5   38.90    3.40
  -5  -6  -5   28.80   10.70
  -5   6  -5   35.70   12.60
   5   6   5   36.00    3.10
  -5   6  -5   47.50   11.50
   6  -6   5  615.94   32.50
  -6  -6  -5  670.73   34.30
   6  -6   5  576.84   32.10
   6  -6   5  577.14   37.30
   6  -6   5  624.04   33.30
   6   6   5  626.84   33.00
  -6   6  -5  731.83   47.00
   7  -6   5   54.69   10.60
   7  -6   5   42.40    2.80
   7  -6   5   41.00    4.50
  -7  -6  -5   45.70    5.50
   7   6   5   42.70    4.10
  -7   6  -5   59.49   17.00
   8  -6   5    4.00    2.70
  -8  -6  -5    7.10    4.20
   8  -6   5   -2.90   11.80
   8   6   5    4.50    2.60
  -8   6  -5  -12.50   17.70
  -8   6  -5   18.30   21.20
   9  -6   5   89.49    7.60
  -9  -6  -5   95.99   10.00
  -9  -6  -5   88.39   34.80
   9   6   5   93.49    7.70
  -9   6  -5  105.49   27.20
 -10  -6  -5   17.60    6.20
  10  -6   5   11.70    3.70
 -10  -6  -5   32.50   40.10
 -10   6  -5   53.59   36.40
 -10   6  -5   14.40   25.00
  10   6   5   13.70    4.00
 -10  -7   5   42.50    7.70
  10  -7  -5   38.70   24.40
 -10  -7   5   40.60    5.60
 -10   7   5   48.80    8.10
 -10   7   5   74.19   36.60
   9  -7  -5  180.88   25.20
  -9  -7   5  159.68   13.70
  -9  -7   5  173.18   11.20
  -9   7   5  169.78   13.20
  -9   7   5  178.38   43.70
   8  -7  -5  136.69   20.20
  -8  -7   5  157.18   11.20
  -8  -7   5  146.29    9.70
  -8   7   5  143.09   10.70
  -8   7   5  119.19   36.90
  -7  -7   5  101.19    7.10
  -7  -7   5  100.19    8.70
   7  -7  -5  108.89   17.40
  -7   7   5  105.59    7.60
  -7   7   5   90.59   30.90
   6  -7  -5   20.50   10.70
  -6  -7   5   16.80    3.30
  -6  -7   5   17.90    2.70
   6  -7  -5   19.90    2.80
   6   7  -5   17.40    4.30
  -6   7   5   22.70    3.10
  -6   7   5   23.40   23.20
   5  -7  -5  244.48   20.20
   5  -7  -5  225.58   12.30
  -5  -7   5  213.68   12.70
  -5  -7   5  218.98   13.40
  -5   7   5  237.88   12.90
  -5   7   5  201.98   35.60
   5   7  -5  241.58   13.20
  -4  -7   5  552.44   30.30
   4  -7  -5  564.74   36.20
  -4  -7   5  562.04   30.10
   4  -7  -5  578.64   29.60
  -4   7   5  581.44   29.40
  -4   7   5  568.74   29.90
  -4   7   5  483.05   48.80
   4   7  -5  636.54   29.80
   3  -7  -5  229.38   18.70
   3  -7  -5  227.98   12.00
  -3  -7   5  228.88   12.60
  -3  -7   5  216.38   12.70
   3   7  -5  231.38   11.90
  -3   7   5  236.68   12.20
   3   7  -5  235.28   12.50
  -3   7   5  253.37   31.10
  -3   7   5  225.68   12.20
  -2  -7   5   34.40    2.60
   2  -7  -5   21.60    7.10
   2  -7  -5   32.30    3.70
   2  -7  -5   35.60    4.10
  -2  -7   5   31.80    2.80
  -2   7   5   32.60    2.70
  -2   7   5   30.70    2.20
   2   7  -5   35.60    2.60
  -2   7   5   46.50   15.60
  -2   7   5   30.80    4.30
  -1  -7   5  883.31   46.40
  -1  -7   5  808.12   54.99
   1  -7  -5  884.71   47.00
   1  -7  -5  880.61   50.69
  -1  -7   5  910.11   46.50
   1  -7  -5  968.50   46.90
   1  -7  -5  885.31   51.49
  -1   7   5  905.51   46.10
  -1   7   5  944.71   46.60
  -1   7   5  846.82   47.50
   1   7  -5  909.71   46.30
   1   7  -5  973.00   46.40
   0  -7  -5   37.30    7.30
   0  -7   5   34.70    2.50
   0  -7   5   26.30    2.50
   0  -7  -5   35.00    2.80
   0  -7  -5   34.10    3.60
   0  -7   5   45.90    9.10
   0  -7   5   17.20   13.60
   0  -7   5   34.00    2.20
   0   7   5   33.80    3.00
   0   7   5   33.70    2.10
   0   7   5   45.40   12.20
   0   7  -5   36.30    2.30
   0   7   5   34.00    3.60
   0   7  -5   34.90    2.40
   1  -7   5 1724.13   84.99
   1  -7   5 1417.96   98.09
   1  -7   5 1659.13   90.19
  -1  -7  -5 1643.24   85.89
   1  -7   5 1640.34   84.99
   1  -7   5 1657.03   84.99
  -1  -7  -5 1684.93   89.49
  -1  -7  -5 1721.13   85.19
  -1   7  -5 1716.93   84.89
   1   7   5 1724.03   85.49
   1   7   5 1670.13   85.49
   1   7   5 1672.43   85.49
  -2  -7  -5  135.79    7.90
   2  -7   5   89.59   22.80
   2  -7   5  142.79    7.60
  -2  -7  -5  145.49    8.80
  -2  -7  -5  126.49   13.70
   2  -7   5  143.69   17.40
   2  -7   5  133.69   12.50
   2  -7   5  135.89    7.90
   2  -7   5  142.89    7.70
   2   7   5  141.99    8.00
   2   7   5  150.58    8.50
   3  -7   5  247.98   12.90
   3  -7   5  238.08   13.20
   3  -7   5  249.48   12.70
  -3  -7  -5  239.28   13.10
   3  -7   5  257.97   18.20
   3  -7   5  194.48   26.50
  -3  -7  -5  231.18   18.50
  -3  -7  -5  239.98   14.00
   3   7   5  248.68   14.10
   3   7   5  244.78   13.10
   4  -7   5  168.08    8.90
   4  -7   5  160.48    8.50
   4  -7   5  147.79   13.60
   4  -7   5  150.18   10.40
  -4  -7  -5  165.08   10.20
   4  -7   5  159.38    9.30
  -4  -7  -5  160.48   17.10
  -4   7  -5  141.59   17.80
   4   7   5  161.98    9.10
   5  -7   5   68.19    9.30
   5  -7   5   56.39    4.40
   5  -7   5   54.69    3.40
   5  -7   5   51.39    4.60
  -5  -7  -5   61.59    6.00
  -5   7  -5   98.79   17.40
   5   7   5   56.49    4.10
   6  -7   5   22.80    1.80
  -6  -7  -5   25.70    4.50
   6  -7   5   30.90    9.30
   6  -7   5   25.50    3.50
  -6   7  -5   52.69   22.10
   6   7   5   24.40    2.90
  -6   7  -5   19.90   11.50
   7  -7   5   44.30    4.70
   7  -7   5   47.30   12.20
  -7  -7  -5   42.00    5.30
   7   7   5   43.20    4.30
  -7   7  -5   55.69   16.50
   8  -7   5   53.09   14.90
   8  -7   5   49.60    5.60
  -8  -7  -5   52.19    6.60
  -8   7  -5   70.09   20.80
  -8   7  -5  130.99   30.00
   8   7   5   55.59    5.40
  -9  -7  -5  179.78   13.70
   9  -7   5  171.38   11.70
  -9   7  -5  154.28   29.40
   9   7   5  187.18   11.60
  -9  -8   5   15.80    6.20
   9  -8  -5   21.10   21.50
  -9  -8   5   17.30    4.00
  -9   8   5    7.30    5.50
  -9   8   5  -15.60   33.30
  -8  -8   5   52.89    7.20
   8  -8  -5   70.09   19.60
  -8  -8   5   61.59    6.20
  -8   8   5   32.20   31.70
  -8   8   5   61.69    6.40
   7  -8  -5  148.29   20.60
  -7  -8   5  150.78    9.60
  -7  -8   5  151.58   11.30
  -7   8   5  151.28   37.50
  -7   8   5  147.79   10.00
   6  -8  -5   48.30    4.30
  -6  -8   5   43.90    5.40
   6  -8  -5   40.10   13.90
  -6  -8   5   47.10    4.60
  -6   8   5   60.79   27.60
  -6   8   5   42.40    4.80
  -5  -8   5  533.55   28.10
   5  -8  -5  519.15   35.60
  -5  -8   5  505.35   28.60
   5  -8  -5  509.25   27.40
  -5   8   5  531.65   28.00
  -5   8   5  462.95   53.59
   5   8  -5  584.34   27.90
   4  -8  -5  154.28    8.60
   4  -8  -5  164.78   16.90
  -4  -8   5  148.69    9.60
  -4  -8   5  159.38    9.40
  -4   8   5  157.78    8.50
  -4   8   5  146.49   29.00
  -4   8   5  173.48    9.20
   4   8  -5  164.78    8.50
   3  -8  -5  327.47   17.20
  -3  -8   5  338.27   17.90
   3  -8  -5  332.37   23.60
  -3  -8   5  298.67   17.90
  -3   8   5  343.67   17.40
  -3   8   5  335.87   17.40
   3   8  -5  351.06   17.80
  -3   8   5  335.47   40.50
  -2  -8   5   85.59    5.30
   2  -8  -5   77.19    6.00
   2  -8  -5  101.89   12.40
   2  -8  -5   88.89    6.50
  -2  -8   5   79.19    5.30
   2   8  -5   90.99    5.10
  -2   8   5   88.79   20.30
  -2   8   5   92.79    5.20
  -2   8   5   83.09    4.60
  -2   8   5   67.79    6.80
   1  -8  -5  390.76   22.50
   1  -8  -5  400.36   26.90
  -1  -8   5  405.36   21.90
  -1  -8   5  416.36   33.40
  -1  -8   5  438.86   22.00
   1  -8  -5  431.86   28.60
   1  -8  -5  450.95   22.40
  -1   8   5  420.26   21.40
  -1   8   5  421.56   22.00
  -1   8   5  364.66   23.10
   1   8  -5  446.66   21.80
   0  -8   5   49.10    9.90
   0  -8   5   54.59    3.70
   0  -8   5   60.79   18.70
   0  -8  -5   55.79    4.70
   0  -8  -5   50.79    8.40
   0  -8   5   58.89    3.70
   0  -8  -5   57.79    4.00
   0  -8   5   57.89    3.30
   0   8  -5   59.49    3.50
   0   8   5   55.59    4.10
   0   8   5   54.19    3.20
   0   8   5   50.59    4.10
   0   8  -5   60.79    3.60
   0   8   5   60.69    5.00
  -1  -8  -5  542.55   30.00
   1  -8   5  545.45   29.10
  -1  -8  -5  570.04   29.30
   1  -8   5  585.64   29.10
   1  -8   5  519.05   34.40
   1  -8   5  551.44   29.10
  -1  -8  -5  545.95   34.20
   1   8   5  573.14   29.50
   1   8   5  570.24   29.80
  -1   8  -5  595.54   29.00
  -2  -8  -5  169.18   10.50
  -2  -8  -5  157.68   15.20
   2  -8   5  164.48    9.40
   2  -8   5  173.28    9.20
   2  -8   5  165.88   20.80
  -2  -8  -5  171.38    9.50
   2  -8   5  161.78   16.00
   2  -8   5  171.18    9.20
   2   8   5  175.58    9.70
   2   8   5  172.78   10.00
   3  -8   5   45.70    8.80
  -3  -8  -5   43.90    3.60
   3  -8   5   46.10    3.00
   3  -8   5   43.00    3.20
  -3  -8  -5   45.30    4.90
   3  -8   5   44.40    3.30
  -3  -8  -5   24.40    8.40
   3   8   5   40.10    4.50
   3   8   5   42.30    3.30
  -3   8  -5   74.99   16.20
  -4  -8  -5  760.92   39.90
   4  -8   5  746.93   38.20
   4  -8   5  720.53   39.40
   4  -8   5  756.02   38.90
   4  -8   5  694.93   43.30
  -4  -8  -5  763.12   45.90
   4  -8   5  740.53   38.50
   4   8   5  761.22   38.70
   5  -8   5  429.26   21.90
   5  -8   5  415.26   22.40
   5  -8   5  397.56   27.60
  -5  -8  -5  413.16   23.40
   5  -8   5  396.26   21.30
  -5  -8  -5  445.86   31.30
   5  -8   5  395.96   22.00
   5   8   5  427.06   22.00
  -6  -8  -5   13.60    4.10
   6  -8   5   15.20    2.80
   6  -8   5   17.90    9.70
  -6   8  -5   29.00   13.60
  -6   8  -5    1.30   18.20
   6   8   5   17.90    2.40
   7  -8   5  115.69   16.20
   7  -8   5  106.29    7.80
  -7  -8  -5  118.59    9.60
   7   8   5  107.69    7.40
   8  -8   5    5.70   14.30
   8  -8   5    7.70    2.90
  -8  -8  -5   -1.10    4.30
  -8   8  -5   -7.00   17.60
   8   8   5    3.80    2.80
  -8   8  -5   -4.40   24.00
  -9  -8  -5   16.80    6.00
   9  -8   5    7.70    3.40
   9   8   5    7.40    3.50
  -9   8  -5    6.70   22.30
  -9   8  -5   20.40   27.70
  -9  -9   5   18.90    4.30
  -9  -9   5   21.70    6.30
   9  -9  -5   18.20   18.50
  -9   9   5  -13.30   34.70
  -8  -9   5    7.70    5.20
  -8  -9   5   -2.60    3.00
   8  -9  -5   -2.30   16.30
  -8   9   5   24.10   38.90
  -7  -9   5   25.60    4.80
   7  -9  -5   21.70   14.10
  -7  -9   5   16.80    3.30
  -7   9   5   21.40    3.60
  -7   9   5   -4.50   27.90
  -6  -9   5  169.38    9.90
   6  -9  -5  109.09   17.90
  -6  -9   5  169.88   11.20
  -6   9   5  152.08   10.10
  -6   9   5  155.78   39.40
   5  -9  -5  312.67   16.30
  -5  -9   5  326.77   17.40
   5  -9  -5  228.18   24.60
  -5  -9   5  314.67   18.00
  -5   9   5  329.97   17.10
  -5   9   5  243.08   44.60
   5   9  -5  314.57   16.10
   4  -9  -5  440.16   30.80
  -4  -9   5  434.36   23.20
  -4  -9   5  424.46   23.50
   4  -9  -5  435.36   22.30
  -4   9   5  392.76   47.70
  -4   9   5  432.06   22.60
  -4   9   5  438.66   22.20
  -3  -9   5  266.67   15.10
  -3  -9   5  266.47   15.00
   3  -9  -5  293.87   22.20
  -3   9   5  266.87   41.00
  -3   9   5  277.47   14.40
  -2  -9   5   96.09    6.00
  -2  -9   5   90.69    6.00
   2  -9  -5   92.29    6.70
   2  -9  -5   90.19    7.10
   2  -9  -5  104.89   13.00
  -2   9   5  119.19   25.70
  -2   9   5   97.09    5.70
   2   9  -5  104.79    5.80
  -1  -9   5  130.79    7.80
   1  -9  -5  125.29    8.40
  -1  -9   5  127.59    7.70
   1  -9  -5  147.19    8.20
   1  -9  -5  137.29   14.70
  -1   9   5  121.79    9.20
  -1   9   5  136.09    7.80
   1   9  -5  141.19    7.40
   0  -9   5   -1.10    1.10
   0  -9   5    0.10    0.60
   0  -9  -5   -2.10    1.90
   0  -9  -5    0.10    1.30
   0  -9   5   -0.50    1.80
   0  -9   5    0.50    1.00
   0  -9  -5  -12.10    7.60
   0  -9   5    4.10    9.10
   0  -9   5   -8.00   15.80
   0   9  -5   -0.80    1.00
   0   9   5    0.00    0.60
   0   9  -5    3.50    8.50
   0   9   5   -1.60    1.50
   0   9   5    3.10    2.30
   1  -9   5   45.40    3.10
   1  -9   5   30.80    4.40
  -1  -9  -5   37.90    9.10
  -1  -9  -5   45.90    4.50
  -1  -9  -5   43.60    3.40
   1  -9   5   44.50    3.20
   1  -9   5   33.60   25.20
   1  -9   5   44.90    3.20
   1  -9   5   48.40   10.50
   1   9   5   44.60    4.00
   1   9   5   50.49    4.30
  -1   9  -5   49.30    3.10
   1   9   5   47.80    3.00
  -2  -9  -5  333.07   19.20
   2  -9   5  365.46   17.90
   2  -9   5  346.27   24.50
   2  -9   5  337.37   18.00
   2  -9   5  335.47   17.90
  -2  -9  -5  323.17   25.40
  -2  -9  -5  337.77   18.10
   2   9   5  340.77   18.40
   2   9   5  338.87   18.50
   3  -9   5  242.18   12.80
  -3  -9  -5  224.08   22.10
   3  -9   5  238.08   13.10
   3  -9   5  238.18   12.70
   3  -9   5  256.17   20.90
  -3  -9  -5  232.18   13.00
  -3  -9  -5  235.98   14.30
   3   9   5  245.58   13.10
   3   9   5  235.98   13.90
   4  -9   5  394.46   29.90
   4  -9   5  404.36   24.30
  -4  -9  -5  450.55   32.70
   4  -9   5  454.15   23.40
   4  -9   5  469.25   23.10
  -4  -9  -5  457.45   25.10
   4  -9   5  460.05   23.90
   4   9   5  453.35   23.60
   5  -9   5   74.49    4.50
   5  -9   5   83.69   12.30
  -5  -9  -5   94.79   16.40
   5  -9   5   74.09    5.60
  -5  -9  -5   74.39    7.50
   5  -9   5   76.49    5.00
   5  -9   5   70.89    8.20
   5   9   5   78.29    5.10
   6  -9   5  115.49   15.90
  -6  -9  -5  102.09    8.90
   6  -9   5  103.59    7.70
  -6  -9  -5   96.89   18.20
   6  -9   5  115.09    6.90
   6   9   5  113.79    7.10
  -7  -9  -5   -1.90    4.10
   7  -9   5    7.90   12.50
  -7  -9  -5  -33.30   17.20
   7  -9   5   -1.70    2.50
   7   9   5    0.40    2.10
  -7   9  -5   -8.40   16.30
  -7   9  -5  -16.50   22.20
  -8  -9  -5   27.40    5.20
   8  -9   5   21.50    4.00
   8  -9   5   17.60   15.30
  -8   9  -5   30.60   20.90
   8   9   5   24.20    3.70
  -8   9  -5   42.50   29.80
   9  -9   5    9.40    3.90
   9 -10  -5    7.00   20.90
  -9 -10   5   19.80    6.70
  -8 -10   5    4.30    3.40
  -8 -10   5   -1.40    5.40
   8 -10  -5    7.00   18.20
  -8  10   5   31.00   36.50
   7 -10  -5  309.17   30.90
  -7 -10   5  322.17   19.70
  -7 -10   5  317.37   18.10
  -7  10   5  272.47   50.59
  -6 -10   5   60.89    5.90
   6 -10  -5   50.89   15.00
  -6 -10   5   78.59    7.90
  -6  10   5   67.49   31.20
  -5 -10   5   18.30    3.10
  -5 -10   5   22.10    4.20
   5 -10  -5   12.90   12.40
  -5  10   5   14.60   26.70
   4 -10  -5   95.09   14.60
  -4 -10   5   83.99    6.10
  -4 -10   5   79.09    6.80
  -4  10   5   91.19   30.10
  -3 -10   5  151.08    8.90
   3 -10  -5  155.38   17.70
  -3 -10   5  146.39    9.00
  -3  10   5  158.08   35.30
  -3  10   5  140.79    8.10
   2 -10  -5   -3.70    8.40
  -2 -10   5    2.90    1.70
   2 -10  -5    3.40    2.30
  -2 -10   5    2.40    1.70
  -2  10   5   -0.30    1.50
   2  10  -5    4.40    8.80
   2  10  -5    3.10    1.50
  -2  10   5   10.60   21.90
  -2  10   5    1.90    3.10
   1 -10  -5  124.99    7.50
   1 -10  -5  115.99   14.20
  -1 -10   5  116.89    6.90
  -1 -10   5  120.39    6.90
   1 -10  -5  112.59    7.60
  -1 -10   5   89.19   15.90
  -1  10   5  114.39   25.50
  -1  10   5   86.99    8.20
   1  10  -5  121.69    6.50
  -1  10   5  102.89    6.90
   0 -10   5   -1.00   22.30
   0 -10  -5    2.80    1.70
   0 -10   5   10.20    9.30
   0 -10  -5    3.00    2.30
   0 -10  -5   -4.50    7.80
   0 -10   5    2.50    1.30
   0 -10   5    3.20    1.40
   0  10  -5    2.20    1.20
   0  10   5    1.00    1.20
   0  10   5    2.50    2.60
   0  10   5    2.30    0.60
   0  10  -5    9.90    9.00
   1 -10   5  138.89    7.70
   1 -10   5  139.89   17.60
  -1 -10  -5  128.49    8.10
  -1 -10  -5  142.99    9.30
  -1 -10  -5  146.59   18.60
   1 -10   5  140.69    8.00
   1 -10   5  142.99    7.80
   1  10   5  137.69    9.10
   1  10   5  143.79    8.10
   1  10   5  143.29    7.60
  -2 -10  -5   40.80    5.00
   2 -10   5   34.40    3.00
   2 -10   5   40.50    3.10
   2 -10   5   39.10    2.90
  -2 -10  -5   36.70   10.40
   2 -10   5   26.20    5.20
   2 -10   5   47.00   10.50
  -2 -10  -5   33.50    3.30
   2  10   5   36.80    3.60
   2  10   5   35.60    4.00
  -2  10  -5   68.09   17.50
   3 -10   5  360.26   28.60
   3 -10   5  393.86   20.10
   3 -10   5  380.16   20.10
  -3 -10  -5  387.06   21.90
  -3 -10  -5  384.86   30.60
   3 -10   5  394.36   20.50
  -3 -10  -5  375.26   20.40
   3  10   5  374.16   21.10
   3  10   5  389.16   20.60
   4 -10   5   44.20    3.40
   4 -10   5   47.00   12.00
  -4 -10  -5   40.40    5.40
   4 -10   5   44.80    3.30
   4 -10   5   44.60    3.90
  -4 -10  -5   45.60   12.00
  -4  10  -5   69.49   20.70
   4  10   5   41.40    3.60
   5 -10   5   25.20    3.60
  -5 -10  -5   18.00   14.40
   5 -10   5   22.90    2.40
  -5 -10  -5   25.70    5.00
   5 -10   5   32.50   11.60
  -5  10  -5   51.49   20.10
   5  10   5   24.50    3.00
   6 -10   5    8.60    2.10
  -6 -10  -5    7.00   15.80
   6 -10   5   16.30   12.80
  -6 -10  -5    9.60    4.10
   6 -10   5   10.60    3.00
  -6  10  -5   13.30   20.50
  -6  10  -5   34.80   17.50
   6  10   5   14.60    2.40
   7 -10   5  301.57   31.40
   7 -10   5  336.27   18.20
  -7 -10  -5  304.57   38.30
  -7 -10  -5  346.57   19.90
   7  10   5  270.27   17.30
   8 -10   5   48.00   17.30
  -8 -10  -5   41.60    6.50
  -8 -10  -5    7.30   23.90
   8 -10   5   36.10    4.70
  -8  10  -5   40.80   32.90
  -8 -11   5    3.50    3.90
  -8 -11   5   14.30    6.40
   8 -11  -5    8.90   18.40
  -8  11   5   34.20   44.50
  -7 -11   5   88.89   10.90
   7 -11  -5  115.39   22.70
  -7 -11   5  111.59    8.40
  -7  11   5   65.09   42.40
  -6 -11   5    5.40    4.80
  -6 -11   5   10.90    3.30
   6 -11  -5   22.40   16.10
  -6  11   5    0.90   33.00
  -5 -11   5  139.69   10.40
  -5 -11   5  138.99    8.90
   5 -11  -5  127.19   18.70
  -5  11   5   91.89   34.30
   4 -11  -5   -3.50   10.30
  -4 -11   5    4.30    2.30
  -4 -11   5   -1.20    3.00
  -4  11   5    1.10    4.60
  -4  11   5   28.70   31.20
  -3 -11   5   65.09    5.00
  -3 -11   5   52.09    5.30
   3 -11  -5   57.49   13.10
   3 -11  -5   50.09    5.40
  -3  11   5   84.59   29.90
  -3  11   5   36.80    6.30
   2 -11  -5  319.67   21.10
  -2 -11   5  349.77   18.30
  -2 -11   5  331.97   32.60
   2 -11  -5  320.27   26.40
  -2 -11   5  322.37   18.10
   2 -11  -5  328.07   18.50
   2  11  -5  355.06   17.70
  -2  11   5  327.77   17.70
  -2  11   5  305.17   43.90
  -1 -11   5  399.16   21.00
   1 -11  -5  405.36   29.50
  -1 -11   5  355.06   31.60
  -1 -11   5  367.46   20.80
   1 -11  -5  403.66   21.20
   1 -11  -5  369.76   21.60
   1  11  -5  405.86   20.50
  -1  11   5  420.46   48.40
   0 -11   5   23.00    2.70
   0 -11   5   23.10    2.50
   0 -11   5   -3.50   10.80
   0 -11  -5   26.80   12.60
   0 -11  -5   21.30    3.60
   0 -11  -5   26.10    2.80
   0  11   5   37.10   20.50
   0  11  -5   26.00    2.60
   0  11   5   18.40    4.00
   0  11  -5   33.00   12.60
   1 -11   5  121.89    7.00
  -1 -11  -5  116.39   17.60
   1 -11   5  118.29    6.50
   1 -11   5  101.69    8.20
   1 -11   5  106.99   16.00
  -1 -11  -5  127.19    8.60
   1 -11   5  115.59    6.70
  -1 -11  -5  112.99    7.00
   1  11   5  119.89    6.40
   1  11   5  110.89    6.70
   1  11   5  114.49    8.50
  -2 -11  -5  327.07   18.70
  -2 -11  -5  317.47   17.10
   2 -11   5  306.37   27.80
  -2 -11  -5  313.47   27.90
   2 -11   5  325.97   17.00
   2 -11   5  310.87   16.80
   2 -11   5  322.67   17.00
   2  11   5  318.17   17.90
  -3 -11  -5   12.20    4.00
   3 -11   5   14.20    2.00
   3 -11   5   12.50    1.90
   3 -11   5   14.10    1.90
   3 -11   5   27.60   12.70
  -3 -11  -5  -19.60   10.40
  -3  11  -5   27.00   16.50
   3  11   5   11.50    2.50
   4 -11   5    7.80    1.70
   4 -11   5   10.70   10.20
  -4 -11  -5    8.00    3.90
  -4 -11  -5    3.80   13.70
   4 -11   5    5.90    1.70
   4 -11   5    6.70    2.00
   4  11   5    4.90    1.90
  -4  11  -5   14.40   19.00
  -5 -11  -5    3.00    3.90
  -5 -11  -5   -9.90   15.20
   5 -11   5   -0.10   12.70
   5 -11   5    0.80    2.30
  -5  11  -5    4.60   15.40
   5  11   5    4.20    1.90
  -5  11  -5   24.80   20.50
  -6 -11  -5    4.70    4.80
  -6 -11  -5   12.50   19.20
   6 -11   5    0.20    2.70
   6 -11   5   -6.90   13.50
  -6  11  -5  -38.00   20.10
  -6  11  -5    2.80   18.20
   7 -11   5   75.39    7.20
  -7 -11  -5   83.79   10.00
  -7 -11  -5   85.79   24.70
   7 -11   5   70.39   17.50
  -7  11  -5  149.29   34.60
  -7 -12   5   30.30    7.10
  -7 -12   5   52.09    5.70
   7 -12  -5   21.90   17.60
  -7  12   5   31.00   39.30
   6 -12  -5  -20.50   14.70
  -6 -12   5    0.30    4.90
  -6 -12   5    5.60    3.30
  -6  12   5   -8.40   34.60
  -5 -12   5   10.00    4.60
  -5 -12   5   16.00    3.50
   5 -12  -5   12.30   13.70
  -5  12   5    4.50   34.00
  -4 -12   5   55.09    6.70
   4 -12  -5   62.49   15.70
  -4 -12   5   56.19    5.50
  -4  12   5   44.20   32.60
   3 -12  -5  162.28   11.00
  -3 -12   5  189.48   11.00
  -3 -12   5  182.48   11.10
   3 -12  -5  182.98   22.00
  -3  12   5  165.48   37.70
  -2 -12   5   66.99   16.70
   2 -12  -5   70.99   13.70
  -2 -12   5   79.99    6.00
   2 -12  -5   73.89    6.70
  -2 -12   5   85.19    6.10
  -2  12   5   56.89   26.60
  -1 -12   5  111.79   20.10
   1 -12  -5  111.99   17.60
   1 -12  -5  115.29    8.20
  -1 -12   5  116.79    7.10
  -1 -12   5  100.89    6.90
  -1  12   5  109.29   33.10
  -1  12   5   77.89    8.70
   0 -12   5   40.60    4.20
   0 -12  -5   38.50    4.90
   0 -12   5   17.80   14.90
   0 -12  -5   28.10   12.70
   0 -12   5   41.70    4.10
   0  12  -5   71.39   15.70
   0  12   5   70.29   26.90
  -1 -12  -5  244.58   27.60
  -1 -12  -5  264.97   15.10
   1 -12   5  232.08   13.10
   1 -12   5  257.37   13.60
   1 -12   5  257.27   25.80
   1  12   5  323.17   39.60
   1  12   5  203.88   14.70
   2 -12   5   42.40    3.50
   2 -12   5   36.40   13.30
   2 -12   5   43.50    3.80
  -2 -12  -5   49.20    5.90
  -2 -12  -5   59.29   14.70
   2  12   5   42.20    5.70
  -2  12  -5   54.29   21.40
  -3 -12  -5  380.66   33.20
   3 -12   5  351.46   18.90
  -3 -12  -5  358.06   21.00
   3 -12   5  344.27   18.70
   3 -12   5  347.47   31.90
   4 -12   5   16.90   12.60
  -4 -12  -5    2.00    4.00
  -4 -12  -5  -17.90   16.10
   4 -12   5    5.20    2.10
  -4  12  -5   -5.40   19.20
   5 -12   5  113.69    7.80
  -5 -12  -5  114.99   22.50
   5 -12   5   99.39   18.60
  -5 -12  -5  100.59    9.70
  -5  12  -5  189.18   35.50
  -6 -12  -5   -6.50   19.90
  -6 -12  -5   19.10    5.60
   6 -12   5    7.00    3.10
   6 -12   5   10.70   15.90
  -6  12  -5  -34.40   27.50
  -7 -12  -5   42.10    7.40
  -7 -12  -5   68.59   23.70
   7 -12   5   37.70    5.00
   7 -12   5   49.60   17.90
  -7  12  -5   48.70   32.10
  -6 -13   5   30.10    6.90
  -6 -13   5   36.20    4.90
   6 -13  -5   37.40   20.60
  -6  13   5    8.70   39.20
  -5 -13   5   17.60    3.90
  -5 -13   5   20.30    5.30
   5 -13  -5  -17.20   16.40
  -5  13   5   24.70   36.70
  -4 -13   5    4.70    4.00
  -4 -13   5    3.40    3.10
   4 -13  -5   -8.50   14.60
  -4  13   5   -6.50   34.00
   3 -13  -5    2.80   12.60
  -3 -13   5    1.60    3.30
  -3 -13   5    6.30    2.70
  -3 -13   5    6.50   17.00
  -3  13   5   15.70   32.50
  -2 -13   5   28.20    3.80
   2 -13  -5    3.50   12.20
  -2 -13   5   20.10   16.30
  -2 -13   5   27.30    3.70
   2 -13  -5   28.50    4.20
  -2  13   5   23.20    5.60
  -2  13   5   22.90   31.00
  -1 -13   5  349.87   19.20
  -1 -13   5  319.77   32.10
   1 -13  -5  343.07   20.00
   1 -13  -5  371.56   31.70
  -1  13   5  329.37   56.59
   0 -13   5    4.80    2.40
   0 -13   5  -14.20   13.90
   0 -13  -5    4.10    3.70
   0 -13  -5   10.90   12.80
   0  13   5   24.30   29.00
   0  13   5    4.00    4.00
   0  13  -5   16.30   15.40
   1 -13   5   52.79   17.60
   1 -13   5   48.60    4.70
  -1 -13  -5   51.19    6.20
  -1 -13  -5   50.99   17.30
  -1  13  -5   88.99   22.80
   1  13   5   65.09   29.50
   2 -13   5   29.10   16.20
  -2 -13  -5   23.50    5.00
  -2 -13  -5   37.20   16.40
   2 -13   5   24.00    3.00
   2  13   5   11.80   26.20
  -2  13  -5   44.10   23.70
  -3 -13  -5    6.30    4.70
   3 -13   5    4.60   16.00
  -3 -13  -5    8.70   17.20
  -3  13  -5    0.10   22.00
   4 -13   5   40.60   16.60
  -4 -13  -5   42.30    6.30
  -4 -13  -5   29.80   18.20
  -4  13  -5   78.39   30.20
   5 -13   5    4.70    4.60
   5 -13   5    7.80   15.60
  -5 -13  -5    0.80    5.50
  -5 -13  -5   10.00   20.30
  -5  13  -5    2.70   26.20
  -6 -13  -5   22.20   23.30
   6 -13   5    8.70    3.90
  -6 -13  -5   15.10    6.20
   6 -13   5   21.40   17.10
  -6  13  -5   26.10   27.30
   5 -14  -5    9.10   17.50
  -5 -14   5   24.30    4.60
  -5  14   5    1.70   40.10
  -4 -14   5   -8.40   24.40
   4 -14  -5   13.40   15.60
  -4  14   5  -18.00   43.40
  -3 -14   5   78.69   21.00
  -3 -14   5   47.80    5.40
   3 -14  -5   44.70   16.20
  -3  14   5   20.90   36.80
  -2 -14   5  171.38   11.10
   2 -14  -5  182.88   23.80
  -2 -14   5  167.48   27.10
  -2  14   5  155.68   43.60
   1 -14  -5   67.99   18.40
   1 -14  -5   75.59    7.90
  -1 -14   5   75.89    6.50
  -1 -14   5   73.79   19.00
  -1  14   5   14.50   37.30
   0 -14  -5  466.25   25.90
   0 -14   5  456.35   24.60
   0 -14   5  418.16   41.10
   0 -14  -5  452.95   36.80
   0  14   5  426.56   60.39
   1 -14   5   95.29    6.90
   1 -14   5   82.39   18.50
  -1 -14  -5   78.69    9.50
  -1  14  -5  167.68   28.80
   1  14   5   96.09   38.40
  -2 -14  -5   94.29    9.90
  -2 -14  -5   64.69   20.30
   2 -14   5   91.09    7.00
   2 -14   5   95.99   21.10
  -2  14  -5  126.19   29.40
   2  14   5   55.49   37.60
   3 -14   5   49.80   17.30
  -3 -14  -5   56.69    7.40
  -3 -14  -5   59.39   19.70
  -3  14  -5   71.59   30.10
   4 -14   5   -8.30   17.80
  -4 -14  -5   13.40   20.30
  -4 -14  -5    2.20    5.00
  -4  14  -5   27.20   26.00
  -5 -14  -5   13.40    6.10
  -5 -14  -5   33.30   22.80
   5 -14   5   23.00   18.70
  -5  14  -5   26.80   29.90
  -4 -15   5   49.90   27.80
  -4 -15   5   10.70    4.30
   4 -15  -5   20.40   18.60
  -4  15   5   37.30   49.30
  -3 -15   5   83.59    8.10
  -3 -15   5   30.10   23.90
   3 -15  -5  104.79   21.60
  -3  15   5   65.99   44.20
  -2 -15   5  109.79    8.40
  -2 -15   5   64.99   20.80
   2 -15  -5   60.69   21.00
  -2  15   5  139.69   46.00
  -1 -15   5    5.00   19.00
   1 -15  -5   38.30   16.00
  -1 -15   5    6.70    3.60
   1 -15  -5    1.60    4.90
  -1  15   5  -26.50   40.20
   0 -15   5   26.70   18.60
   0 -15   5   20.30    3.80
   0 -15  -5   16.00    5.40
   0 -15  -5   16.50   17.00
   0  15   5   43.10   43.40
  -1 -15  -5    3.80   18.40
   1 -15   5    9.60    3.40
   1 -15   5    6.80   20.00
  -1 -15  -5   -1.70    5.00
   1  15   5   -9.90   39.20
  -1  15  -5    3.70   24.80
  -2 -15  -5   84.29   10.30
   2 -15   5   68.59   19.80
  -2 -15  -5   64.49   23.00
  -2  15  -5  125.29   31.60
   3 -15   5  115.89   24.10
  -3 -15  -5  134.09   12.80
  -3 -15  -5  127.39   25.60
  -3  15  -5  212.68   38.90
   1 -16  -5   16.30   20.00
  -1 -16   5   36.70   24.40
  -1 -16   5   61.59    7.50
  -1  16   5   83.59   50.19
   0 -16   5   16.20    4.40
   0 -16  -5   10.90   21.10
   0 -16  -5   22.20    6.50
   0 -16   5   45.50   21.30
   0  16   5   -8.20   44.10
   1 -16   5   41.80   21.70
  -1 -16  -5   67.49    8.10
  -1 -16  -5   61.59   23.30
  11   0  -6  -14.90   25.90
 -11   0   6   12.70    5.50
 -10   0   6  478.85   28.10
 -10   0   6  475.95   25.80
  10   0  -6  496.75   48.00
  -9   0   6   -3.70   17.10
   9   0  -6  -12.00   15.40
  -9   0   6    2.30    3.80
  -9   0   6   -0.30    1.90
  -8   0   6  112.49    8.40
  -8   0   6  100.29    6.20
   8   0  -6   89.89   17.30
  -8   0   6   82.49   21.00
   7   0  -6   21.80   11.40
   7   0  -6   -0.70    1.10
  -7   0   6   -1.90    1.00
  -7   0   6    1.40   13.40
  -7   0   6    2.60    2.60
   6   0  -6   68.89    4.00
  -6   0   6   62.39    4.00
  -6   0   6   56.69   16.70
  -6   0   6   62.19    5.10
   6   0  -6   79.09   12.00
   5   0  -6    2.50    0.80
   5   0  -6   -4.70    6.10
   5   0  -6    5.70    2.80
  -5   0   6    8.00   12.00
  -5   0   6   -0.60    2.50
  -5   0   6    0.50    0.80
  -5   0   6    0.70    1.20
   4   0  -6 4886.01  235.28
  -4   0   6 4453.75  234.08
   4   0  -6 4433.76  233.58
   4   0  -6 4917.41  238.88
  -4   0   6 4414.36  237.38
  -4   0   6 4276.67  233.58
   4   0  -6 4786.62  233.98
  -3   0   6    0.10    2.00
   3   0  -6    0.60    0.80
  -3   0   6    6.90    4.70
   3   0  -6   -1.10    1.20
[truncated: 569,051 more chars]
